# Supplementary material for: 2-(3,4-Di­fluoro­phen­yl)-1H-benzimidazole
Source: Acta Crystallogr Sect E Struct Rep Online. 2013 Oct 23;69(Pt 11):o1689. doi: 10.1107/S1600536813028559 (PMC3884342; doi:10.1107/S1600536813028559)
Supplement: Supplementary file 2 [file e-69-o1689-Isup2.hkl]

#
# h,k,l, Fc-squared, Fo-squared, sigma(Fo-squared) and status flag
#
data_I
_shelx_title ' nk1 in P b c a'
_shelx_refln_list_code          4
_shelx_F_calc_maximum      248.68
_exptl_crystal_F_000       826.00
_reflns_d_resolution_high  0.7831
 
loop_
 _symmetry_equiv_pos_as_xyz
 'x, y, z'
 '-x+1/2, -y, z+1/2'
 'x+1/2, -y+1/2, -z'
 '-x, y+1/2, -z+1/2'
 '-x, -y, -z'
 'x-1/2, y, -z-1/2'
 '-x-1/2, y-1/2, z'
 'x, -y-1/2, z-1/2'
 
_cell_length_a     8.7195
_cell_length_b     9.9454
_cell_length_c    23.3887
_cell_angle_alpha  90.000
_cell_angle_beta   90.000
_cell_angle_gamma  90.000
 
_shelx_F_squared_multiplier     1.000
 
loop_
 _refln_index_h
 _refln_index_k
 _refln_index_l
 _refln_F_squared_calc
 _refln_F_squared_meas
 _refln_F_squared_sigma
 _refln_observed_status
   2   0   0      154.69      204.46      7.38 o
   4   0   0     2765.25     2497.08     99.94 o
   6   0   0      605.98      536.02     24.30 o
   8   0   0      480.20      436.24     44.50 o
  10   0   0       28.25       30.64     43.04 o
   2   1   0     1477.66     1212.23     19.95 o
   4   1   0     1172.88     1324.64     33.68 o
   6   1   0     1535.89     1375.53     46.94 o
   8   1   0      148.07      149.17     13.63 o
  10   1   0       97.21       45.45     30.42 o
   0   2   0    34448.73    42190.26   1082.99 o
   2   2   0     5669.26     5681.77    121.72 o
   4   2   0      893.89      778.58     23.02 o
   6   2   0       84.25       67.51     14.93 o
   8   2   0     3695.23     3588.74     66.07 o
  10   2   0      300.50      282.60     29.32 o
   2   3   0    14983.91    15304.71    322.19 o
   4   3   0     3377.06     3781.16     85.50 o
   6   3   0      350.26      351.27     24.92 o
   8   3   0       16.88        0.00     16.28 o
  10   3   0        2.05       50.87     28.90 o
   2   4   0        6.79       35.10     13.50 o
   4   4   0        3.66        7.85      8.52 o
   6   4   0       83.82       90.33     17.97 o
   8   4   0       15.77        0.00     15.71 o
  10   4   0       41.35       71.86     30.32 o
   2   5   0      108.31      190.13     17.14 o
   4   5   0       13.54       38.66     12.90 o
   6   5   0      142.64      145.16     14.99 o
   8   5   0       52.89       58.43     18.62 o
  10   5   0      272.82      353.97     33.35 o
   0   6   0     2324.80     2320.08     63.25 o
   2   6   0       72.05      133.50     22.61 o
   4   6   0     1519.74     1382.40     68.57 o
   6   6   0       11.64       25.79     14.53 o
   8   6   0       28.24        0.00     19.63 o
   2   7   0        0.00        3.31     11.91 o
   4   7   0      956.66      923.28     32.41 o
   6   7   0      147.07      183.40     21.16 o
   8   7   0       35.54       42.45     22.90 o
   0   8   0     1853.95     1913.63     57.33 o
   2   8   0      622.06      623.18     27.46 o
   4   8   0      736.39      809.66     33.46 o
   6   8   0      418.06      311.42     26.92 o
   8   8   0      132.78      134.96     29.83 o
   2   9   0     1720.06     1503.60     45.15 o
   4   9   0      710.15      642.41     37.07 o
   6   9   0     1771.15     1543.90     54.59 o
   0  10   0      120.15      138.60     37.20 o
   2  10   0      155.35      179.33     28.51 o
   4  10   0       99.81      122.75     22.13 o
   6  10   0      442.89      573.65     49.75 o
   2  11   0      447.08      475.97     46.35 o
   4  11   0       49.63       66.62     24.73 o
   0  12   0      119.79       90.47     46.69 o
   2  12   0      110.72      139.24     58.72 o
   1   1   1      772.69      866.63     14.33 o
   2   1   1      203.67      215.77      4.64 o
   3   1   1     2298.10     2022.76     35.88 o
   4   1   1       18.22       39.28      5.60 o
   5   1   1      290.87      320.84     10.20 o
   6   1   1      515.48      512.43     16.09 o
   7   1   1     2815.66     2474.62     39.89 o
   8   1   1      235.21      211.01     15.11 o
   9   1   1      143.60      120.26     14.01 o
  10   1   1        5.11        0.00     20.50 o
  11   1   1       59.91       65.10     25.70 o
   0   2   1     1219.83     1669.10     27.81 o
   1   2   1     2822.83     2746.61     32.80 o
   2   2   1      222.03      248.11      7.43 o
   3   2   1      148.00      145.04      7.28 o
   4   2   1      170.50      136.22      8.10 o
   5   2   1      596.17      548.63     13.47 o
   6   2   1       16.74       12.17      9.16 o
   7   2   1     1885.10     1824.83     32.16 o
   8   2   1     1298.83     1199.31     23.11 o
   9   2   1        8.44       33.09     11.82 o
  10   2   1       53.50       63.42     16.36 o
   1   3   1       33.81       32.23      5.47 o
   2   3   1       15.02        2.85      4.10 o
   3   3   1     1202.48     1191.28     23.81 o
   4   3   1     1142.01      994.64     21.92 o
   5   3   1     1396.10     1557.14     26.58 o
   6   3   1       40.60       35.13      7.87 o
   7   3   1      252.22      262.95     13.92 o
   8   3   1      126.74      135.10     12.54 o
   9   3   1      252.01      261.14     15.87 o
  10   3   1       52.54       59.44     15.58 o
   0   4   1     3412.86     3826.59     80.12 o
   1   4   1      212.50      144.85      8.43 o
   2   4   1      362.77      371.25     15.02 o
   3   4   1      318.82      347.68     13.52 o
   4   4   1      109.10      142.34      9.57 o
   5   4   1      786.27      713.11     16.97 o
   6   4   1       84.87      115.58      9.55 o
   7   4   1      180.34      208.10     13.73 o
   8   4   1        0.29       13.95     11.50 o
   9   4   1      296.55      366.19     17.33 o
  10   4   1        4.69       38.73     20.85 o
   1   5   1      793.62      772.77     16.06 o
   2   5   1     1454.56     1479.41     29.03 o
   3   5   1     3678.28     3709.03     64.38 o
   4   5   1     1202.82     1064.41     22.44 o
   5   5   1        0.10        2.07      7.69 o
   6   5   1      181.19      169.66     12.63 o
   7   5   1       21.53        1.12     10.52 o
   8   5   1       67.13       53.82     12.97 o
   9   5   1        0.75       27.32     14.79 o
  10   5   1        0.94        7.21     18.59 o
   0   6   1      443.87      494.30     21.50 o
   1   6   1      867.70      890.89     16.88 o
   2   6   1      141.78      137.21     10.44 o
   3   6   1      420.06      435.69     16.30 o
   4   6   1      177.59      182.62     12.89 o
   5   6   1      144.57      132.98     12.38 o
   6   6   1      924.04      901.31     24.71 o
   7   6   1      122.93      131.64     12.54 o
   8   6   1       52.72       59.65     14.33 o
   9   6   1      126.43      154.64     17.28 o
   1   7   1     1325.35     1302.34     31.49 o
   2   7   1     1110.51      973.05     27.05 o
   3   7   1       30.81       36.49     11.58 o
   4   7   1      304.65      288.36     19.24 o
   5   7   1      303.34      295.62     19.78 o
   6   7   1       21.46        8.44     13.00 o
   7   7   1        1.30        0.00     14.06 o
   8   7   1       89.62       73.46     16.33 o
   9   7   1       24.19       40.55     20.74 o
   0   8   1       58.12       62.68     12.53 o
   1   8   1      241.98      239.10     11.40 o
   2   8   1      591.81      441.39     19.80 o
   3   8   1      328.64      292.61     15.83 o
   4   8   1       11.68        0.00     11.18 o
   5   8   1       23.85       22.54     13.65 o
   6   8   1      346.02      350.12     20.05 o
   7   8   1       66.28       57.45     17.65 o
   8   8   1        0.36        0.00     20.58 o
   1   9   1      307.67      270.60     11.36 o
   2   9   1      178.26      202.50     14.25 o
   3   9   1      422.77      380.20     19.73 o
   4   9   1        0.43       15.46     12.89 o
   5   9   1        2.20        9.11     13.75 o
   6   9   1      225.56      214.07     20.01 o
   7   9   1       53.88       85.50     19.88 o
   0  10   1       64.16      112.96     18.05 o
   1  10   1      129.34      162.15     14.62 o
   2  10   1      926.46      780.71     28.69 o
   3  10   1      481.87      440.34     22.17 o
   4  10   1       14.12       30.21     14.83 o
   5  10   1       17.12       49.21     16.59 o
   6  10   1        2.82        4.18     19.19 o
   1  11   1      632.64      540.98     27.31 o
   2  11   1       42.92       44.18     28.05 o
   3  11   1       72.42      103.38     19.13 o
   4  11   1       16.28       27.16     19.85 o
   5  11   1        3.20       28.95     22.17 o
   0  12   1       60.23       59.78     22.93 o
   1  12   1       56.56       31.77     24.49 o
   2  12   1        3.79       50.33     23.86 o
   3  12   1       17.55       66.96     27.15 o
   1   0   2     4513.43     3740.28     63.90 o
   2   0   2     1566.26     1495.15     18.43 o
   3   0   2      399.75      338.90      9.52 o
   4   0   2     2996.31     2450.94     67.35 o
   5   0   2     1938.40     2214.13     53.06 o
   6   0   2      123.21      115.45     20.51 o
   7   0   2       98.12       79.96     14.93 o
   8   0   2        7.45        0.00     14.34 o
   9   0   2       71.00       48.10     23.95 o
  10   0   2        1.95       10.50     27.84 o
  11   0   2       76.72       52.15     51.43 o
   1   1   2      982.19     1007.59     14.37 o
   2   1   2      828.98      600.17      7.16 o
   3   1   2      744.72      597.47      9.54 o
   4   1   2      937.52      979.10     14.74 o
   5   1   2       16.03       14.33      5.00 o
   6   1   2      288.23      220.64      9.47 o
   7   1   2        0.17        0.00      8.36 o
   8   1   2     1265.80     1222.72     28.01 o
   9   1   2      520.40      484.78     20.06 o
  10   1   2        0.19        0.00     19.87 o
  11   1   2        8.40       31.84     33.59 o
   0   2   2      675.06      563.87     10.91 o
   1   2   2       78.92       72.30      2.94 o
   2   2   2      196.37      184.62      7.66 o
   3   2   2      482.59      620.23     25.56 o
   4   2   2     3732.11     3655.61     52.68 o
   5   2   2      583.02      670.18     14.85 o
   6   2   2      333.24      362.19     12.00 o
   7   2   2      116.27      135.73      9.79 o
   8   2   2       13.63        5.78     12.61 o
   9   2   2       53.52       47.83     11.97 o
  10   2   2       31.30       43.70     15.92 o
   1   3   2     2217.81     2314.47     36.05 o
   2   3   2     8367.65     7577.92    103.97 o
   3   3   2       15.55       11.84      4.25 o
   4   3   2      154.42      121.98      6.90 o
   5   3   2      712.45      586.10     16.74 o
   6   3   2     1375.94     1261.41     24.08 o
   7   3   2       37.58       88.86     10.02 o
   8   3   2     1027.57      919.41     26.03 o
   9   3   2      779.28      695.39     23.32 o
  10   3   2       49.63       45.70     16.30 o
   0   4   2      109.50       35.56      7.47 o
   1   4   2      519.10      503.83     23.73 o
   2   4   2        2.45       13.00      5.18 o
   3   4   2     1703.62     1756.86     28.04 o
   4   4   2      614.24      516.46     16.12 o
   5   4   2       95.20      143.52      8.61 o
   6   4   2      573.88      601.28     16.96 o
   7   4   2       70.10       86.33     10.76 o
   8   4   2      315.07      339.20     17.62 o
   9   4   2        4.69       26.13     14.71 o
  10   4   2      195.26      226.52     18.84 o
   1   5   2     3660.95     4043.62     72.32 o
   2   5   2      406.99      366.35     12.73 o
   3   5   2       18.27       22.34      7.34 o
   4   5   2        5.42       16.80      6.60 o
   5   5   2       15.00       33.32      7.78 o
   6   5   2      220.50      214.19     12.25 o
   7   5   2      262.21      290.99     16.90 o
   8   5   2        0.65        0.00     12.78 o
   9   5   2       49.92       48.26     16.37 o
  10   5   2      444.46      465.08     24.04 o
   0   6   2     4678.72     4664.15    127.41 o
   1   6   2      112.50      122.44      7.31 o
   2   6   2      876.52      836.49     20.79 o
   3   6   2        1.03       11.84      8.03 o
   4   6   2      880.27      729.90     21.12 o
   5   6   2     1414.43     1311.66     28.26 o
   6   6   2     1424.57     1302.49     29.75 o
   7   6   2        3.94       21.98     13.51 o
   8   6   2      538.33      548.03     25.00 o
   9   6   2        7.25       18.11     21.39 o
   1   7   2        2.32       12.53      7.30 o
   2   7   2      663.59      611.40     19.37 o
   3   7   2        0.42        9.44      9.72 o
   4   7   2      382.58      374.99     18.43 o
   5   7   2       22.32       10.03     12.91 o
   6   7   2        0.00        5.60     15.13 o
   7   7   2      376.71      381.49     19.36 o
   8   7   2      188.55      191.70     19.26 o
   9   7   2       36.16       33.69     20.79 o
   0   8   2       20.75        0.00     22.61 o
   1   8   2     1958.55     1883.41     38.04 o
   2   8   2     1496.62     1397.50     35.89 o
   3   8   2       53.20       71.76     13.14 o
   4   8   2        9.71       16.87     12.90 o
   5   8   2     1636.85     1410.94     39.33 o
   6   8   2      126.89       83.82     16.37 o
   7   8   2        0.51        2.63     17.77 o
   8   8   2       38.78        0.21     23.82 o
   1   9   2      265.29      295.78     16.44 o
   2   9   2       26.85       20.70     12.96 o
   3   9   2      112.10       99.22     13.65 o
   4   9   2      209.37      235.06     16.16 o
   5   9   2       86.42      100.34     15.28 o
   6   9   2      595.87      549.17     27.52 o
   7   9   2       65.65       75.49     23.05 o
   0  10   2     1860.41     1746.28     49.67 o
   1  10   2      954.99      909.43     27.46 o
   2  10   2       77.45       51.42     15.83 o
   3  10   2       67.41       61.33     16.73 o
   4  10   2       11.75       18.91     16.72 o
   5  10   2        1.11        0.00     18.49 o
   6  10   2       29.26       38.49     22.49 o
   1  11   2      333.04      373.83     23.32 o
   2  11   2      349.85      333.28     23.94 o
   3  11   2      209.63      181.99     20.83 o
   4  11   2       34.04       52.47     19.94 o
   5  11   2       47.34       79.24     22.93 o
   0  12   2       36.39       33.94     23.50 o
   1  12   2        0.08        0.00     23.88 o
   2  12   2        1.80       30.40     20.11 o
   3  12   2      310.89      332.21     26.13 o
   1   1   3    13984.41    15693.55    134.67 o
   2   1   3     4754.04     4501.44     41.46 o
   3   1   3       16.05       16.43      2.77 o
   4   1   3     2217.61     1973.08     32.90 o
   5   1   3       19.50       61.40      5.50 o
   6   1   3      205.61      156.92      7.98 o
   7   1   3     1379.93     1301.84     23.57 o
   8   1   3        0.91       14.86     12.23 o
   9   1   3        0.70       16.10     13.73 o
  10   1   3       12.41       23.67     20.19 o
  11   1   3      144.64      181.96     27.63 o
   0   2   3     6792.66     6651.25    110.06 o
   1   2   3     2665.54     2472.48     26.86 o
   2   2   3      260.26      345.64      7.82 o
   3   2   3      155.62      130.18      5.42 o
   4   2   3     1699.50     1595.99     25.46 o
   5   2   3     3669.87     3440.51     47.70 o
   6   2   3      390.12      378.03     13.45 o
   7   2   3      698.71      735.52     19.39 o
   8   2   3       20.08       25.19     11.11 o
   9   2   3       37.82       35.03     12.88 o
  10   2   3        0.01       18.86     16.23 o
   1   3   3     3486.55     3714.70     63.02 o
   2   3   3      323.49      362.22      9.30 o
   3   3   3        1.72        5.32      3.74 o
   4   3   3      282.04      330.82     10.35 o
   5   3   3        7.04        9.55      6.73 o
   6   3   3       91.15       95.44      8.16 o
   7   3   3       71.30       70.10     10.24 o
   8   3   3      576.82      465.68     23.09 o
   9   3   3      591.91      552.44     22.30 o
  10   3   3       51.82       68.18     16.03 o
   0   4   3     1478.98     1675.26     48.74 o
   1   4   3     1955.76     1997.41     36.27 o
   2   4   3      745.60      750.21     16.94 o
   3   4   3      108.79      166.19      8.59 o
   4   4   3      111.55      109.53      7.33 o
   5   4   3      238.65      258.46     11.84 o
   6   4   3       10.94       21.92      8.81 o
   7   4   3      529.34      525.67     17.15 o
   8   4   3        8.62       14.64     13.29 o
   9   4   3       60.66       67.50     15.06 o
  10   4   3       13.41        5.09     18.03 o
   1   5   3       34.32      101.21     10.71 o
   2   5   3      180.23      191.44     10.47 o
   3   5   3      143.54      158.88     12.42 o
   4   5   3       58.92       85.52      8.13 o
   5   5   3       35.80       32.12      8.02 o
   6   5   3      377.22      351.53     15.84 o
   7   5   3     2321.65     2054.92     37.52 o
   8   5   3      550.08      551.83     27.56 o
   9   5   3      150.71      131.58     17.26 o
  10   5   3        4.84        2.14     19.98 o
   0   6   3      701.08      697.69     28.36 o
   1   6   3      323.92      352.66     13.83 o
   2   6   3       35.27       81.56      8.95 o
   3   6   3       30.37       37.87      8.56 o
   4   6   3      346.11      299.59     15.95 o
   5   6   3     2155.95     2039.89     38.32 o
   6   6   3      118.27      105.54     11.85 o
   7   6   3        6.26        0.00     15.07 o
   8   6   3      104.14      113.75     18.97 o
   9   6   3        0.76        0.00     17.93 o
   1   7   3      212.88      218.42     14.43 o
   2   7   3        2.24       16.47      9.09 o
   3   7   3      296.63      292.81     15.56 o
   4   7   3      281.10      284.90     19.88 o
   5   7   3      462.79      451.99     20.97 o
   6   7   3     2242.81     2022.80     44.65 o
   7   7   3      300.56      254.18     23.03 o
   8   7   3       76.00      110.53     18.97 o
   9   7   3       81.54      106.08     20.66 o
   0   8   3       42.07       71.49     26.26 o
   1   8   3        5.80       13.96     10.26 o
   2   8   3     1090.92     1045.21     31.86 o
   3   8   3     2152.13     1877.57     46.62 o
   4   8   3      142.45      150.88     15.70 o
   5   8   3      962.37      862.09     31.56 o
   6   8   3      609.68      589.62     37.03 o
   7   8   3      429.40      406.21     25.97 o
   8   8   3        0.06        3.35     23.85 o
   1   9   3       28.52       31.05     15.37 o
   2   9   3      183.59      247.08     22.38 o
   3   9   3       34.12       44.44     19.00 o
   4   9   3      157.13      140.01     21.48 o
   5   9   3        3.27        7.79     20.66 o
   6   9   3      389.73      337.30     25.21 o
   7   9   3        4.37        0.00     22.78 o
   0  10   3       69.79       40.94     17.28 o
   1  10   3      389.82      433.90     18.60 o
   2  10   3     1181.23     1095.38     32.77 o
   3  10   3      378.65      330.49     21.03 o
   4  10   3      158.36      145.54     19.19 o
   5  10   3        5.29        3.28     19.07 o
   6  10   3       76.55       87.66     23.34 o
   1  11   3       22.19       35.06     15.34 o
   2  11   3       13.59        4.95     17.17 o
   3  11   3       20.54       30.60     18.87 o
   4  11   3       97.67      103.98     21.02 o
   5  11   3        5.34       38.31     22.48 o
   0  12   3       29.38        9.69     23.03 o
   1  12   3       48.14       51.11     20.13 o
   2  12   3      133.19      120.27     22.05 o
   3  12   3      112.20      117.14     23.51 o
   0   0   4      899.14     1490.46     28.91 o
   1   0   4     5217.36     4971.83     58.21 o
   2   0   4      593.79      477.78     15.26 o
   3   0   4     2714.14     2884.62     41.06 o
   4   0   4    16357.84    17240.04    282.55 o
   5   0   4        0.39        0.00      6.84 o
   6   0   4     1740.96     1685.16     44.43 o
   7   0   4      140.91      181.57     15.30 o
   8   0   4     2351.65     2217.82     59.17 o
   9   0   4      320.11      257.15     27.60 o
  10   0   4       21.30        0.00     29.39 o
  11   0   4      184.01      207.61     39.78 o
   1   1   4       55.24       58.55      2.75 o
   2   1   4     5257.67     5231.37     50.22 o
   3   1   4       28.26       20.40      4.76 o
   4   1   4     1400.40     1379.79     25.91 o
   5   1   4      255.33      194.36      8.15 o
   6   1   4      401.52      420.46     12.16 o
   7   1   4     1177.48     1191.84     22.45 o
   8   1   4      724.87      654.28     18.28 o
   9   1   4      297.37      275.86     18.38 o
  10   1   4      317.04      352.05     35.19 o
  11   1   4       27.20        0.00     26.27 o
   0   2   4    21926.75    24089.71    393.86 o
   1   2   4     1840.91     1854.33     39.18 o
   2   2   4      922.82     1064.05     30.68 o
   3   2   4      102.07      124.78      7.41 o
   4   2   4      162.49      131.63      5.91 o
   5   2   4       29.92       46.97      6.31 o
   6   2   4     1430.05     1361.14     25.51 o
   7   2   4       12.09       12.88      9.26 o
   8   2   4       45.26       31.04     11.53 o
   9   2   4        0.00        0.00     15.60 o
  10   2   4      122.64      153.03     18.07 o
   1   3   4     1512.49     1721.92     24.43 o
   2   3   4     3590.72     3132.74     54.20 o
   3   3   4     2358.57     2152.56     33.03 o
   4   3   4     1382.56     1490.39     24.97 o
   5   3   4      145.79      225.56     10.96 o
   6   3   4     1327.20     1230.33     24.74 o
   7   3   4      681.70      644.55     19.65 o
   8   3   4      586.86      538.07     21.47 o
   9   3   4       35.21       37.84     15.88 o
  10   3   4       18.46       21.04     17.11 o
   0   4   4      774.43      938.01     30.94 o
   1   4   4     1157.88     1357.92     30.31 o
   2   4   4      940.94     1064.02     22.07 o
   3   4   4       71.58       86.15      8.83 o
   4   4   4       18.33       25.04      6.75 o
   5   4   4      506.07      540.67     16.75 o
   6   4   4       32.53       57.28      9.51 o
   7   4   4      290.69      262.72     14.29 o
   8   4   4      135.85      130.83     14.19 o
   9   4   4       81.96       57.48     17.29 o
  10   4   4       11.25       27.02     19.07 o
   1   5   4        9.21        0.00      4.91 o
   2   5   4       90.09      119.21      9.84 o
   3   5   4        7.06        8.38      8.06 o
   4   5   4      101.65      118.16     11.47 o
   5   5   4        0.13        7.40      9.20 o
   6   5   4       11.47        0.00     10.42 o
   7   5   4       11.74       20.10     11.73 o
   8   5   4        0.01        4.80     14.03 o
   9   5   4       33.08       43.19     20.72 o
  10   5   4        0.10       10.42     20.07 o
   0   6   4      538.34      435.71     52.16 o
   1   6   4     1752.74     1823.23     34.02 o
   2   6   4      198.76      242.24     19.06 o
   3   6   4       20.89       19.81      8.25 o
   4   6   4       64.90       68.73     11.99 o
   5   6   4      253.86      275.64     20.63 o
   6   6   4       92.37       77.30     14.19 o
   7   6   4      135.38      135.34     15.76 o
   8   6   4      293.80      346.32     21.21 o
   9   6   4       51.77       47.84     18.39 o
   1   7   4       32.49       41.96      9.20 o
   2   7   4        2.82        1.00     10.32 o
   3   7   4      168.13      185.97     15.19 o
   4   7   4      327.53      299.29     19.85 o
   5   7   4     1101.63     1083.95     38.67 o
   6   7   4      248.22      264.35     21.14 o
   7   7   4       68.98       70.84     18.24 o
   8   7   4      227.41      254.73     24.07 o
   9   7   4        0.03        0.00     20.27 o
   0   8   4       26.04       39.68     16.29 o
   1   8   4      646.07      626.98     19.33 o
   2   8   4     1038.93     1049.47     32.04 o
   3   8   4       48.20       63.97     14.82 o
   4   8   4     1526.17     1361.80     39.25 o
   5   8   4       11.00       17.17     16.76 o
   6   8   4      184.19      156.05     21.06 o
   7   8   4      417.22      321.71     32.31 o
   8   8   4        2.19        8.11     29.14 o
   1   9   4      853.69      785.64     26.17 o
   2   9   4     1925.43     1915.96     48.37 o
   3   9   4      836.81      782.89     31.51 o
   4   9   4      264.57      278.62     23.89 o
   5   9   4       46.87       59.08     25.96 o
   6   9   4      314.54      350.84     33.00 o
   7   9   4        7.21        2.32     37.87 o
   0  10   4      810.92      865.68     31.46 o
   1  10   4      137.91      160.70     22.22 o
   2  10   4      169.93      184.14     23.36 o
   3  10   4        1.18       25.68     21.77 o
   4  10   4      144.04      187.98     25.08 o
   5  10   4      206.47      249.67     22.71 o
   6  10   4      173.22      142.91     25.89 o
   1  11   4        1.21        0.00     17.21 o
   2  11   4      213.85      214.31     20.94 o
   3  11   4       36.29       49.10     17.89 o
   4  11   4       11.61       20.27     20.55 o
   5  11   4       63.69       97.51     23.22 o
   0  12   4      311.72      400.53     29.34 o
   1  12   4       71.38       92.07     21.55 o
   2  12   4        0.44       17.92     20.95 o
   3  12   4        6.41        0.00     22.60 o
   1   1   5    32967.02    36351.96    303.57 o
   2   1   5     8897.54     8567.36     87.60 o
   3   1   5     1031.27      946.93     14.12 o
   4   1   5      472.92      793.47     14.18 o
   5   1   5       19.89       44.07      5.53 o
   6   1   5       84.30       79.81      7.02 o
   7   1   5      190.77      185.94     10.21 o
   8   1   5     1030.48      909.03     32.47 o
   9   1   5      484.55      538.13     25.49 o
  10   1   5      193.63      177.72     23.34 o
   0   2   5    11506.56    11870.31    178.96 o
   1   2   5     5475.36     5687.90     61.05 o
   2   2   5       91.94      129.83      6.49 o
   3   2   5     3324.38     3429.14     50.32 o
   4   2   5      207.14      196.22      9.79 o
   5   2   5       31.31       45.29      5.62 o
   6   2   5     1375.38     1388.19     23.84 o
   7   2   5      426.96      457.68     18.07 o
   8   2   5      244.15      242.62     13.85 o
   9   2   5      341.64      354.84     19.34 o
  10   2   5        4.51       52.68     21.05 o
   1   3   5      435.24      402.59      7.66 o
   2   3   5      292.33      247.80      7.27 o
   3   3   5     1508.57     1414.29     23.57 o
   4   3   5     1449.15     1621.63     27.24 o
   5   3   5      135.91      133.63      8.44 o
   6   3   5      438.03      485.18     15.80 o
   7   3   5     1530.60     1470.73     29.46 o
   8   3   5       86.99       76.66     12.91 o
   9   3   5      202.10      166.31     16.76 o
  10   3   5      466.60      423.13     29.14 o
   0   4   5        2.43       24.79      7.74 o
   1   4   5     4897.69     5541.27     79.20 o
   2   4   5      825.30      888.30     19.41 o
   3   4   5     1035.44     1088.06     23.37 o
   4   4   5       40.17       39.35      6.90 o
   5   4   5        1.09       11.37      7.55 o
   6   4   5        8.23        7.78      9.26 o
   7   4   5      306.52      334.84     17.40 o
   8   4   5      320.91      287.48     16.48 o
   9   4   5        9.64        0.00     16.04 o
  10   4   5        0.69        0.00     19.68 o
   1   5   5        7.52       15.89      5.54 o
   2   5   5     1495.55     1397.17     28.46 o
   3   5   5        9.01        9.43      8.59 o
   4   5   5      261.12      283.72     14.72 o
   5   5   5     1555.39     1542.67     31.47 o
   6   5   5       32.80       66.87     10.51 o
   7   5   5       67.23       77.15     12.63 o
   8   5   5       27.72       29.61     14.54 o
   9   5   5      160.59      205.75     20.48 o
  10   5   5       39.46       19.97     20.51 o
   0   6   5     2228.74     2470.42     86.45 o
   1   6   5      268.43      240.82     11.58 o
   2   6   5      203.35      221.55     19.28 o
   3   6   5       96.59       74.44      9.23 o
   4   6   5       31.69       53.86     13.69 o
   5   6   5        5.37        0.00     11.30 o
   6   6   5      659.82      555.89     21.92 o
   7   6   5        2.17       18.92     15.28 o
   8   6   5       86.35       70.06     16.68 o
   9   6   5        1.92        7.44     20.70 o
   1   7   5      326.36      266.88     15.46 o
   2   7   5        1.63       14.18     11.66 o
   3   7   5      443.93      473.26     19.20 o
   4   7   5        0.10       30.04     13.46 o
   5   7   5      104.92       93.61     15.72 o
   6   7   5      262.79      289.74     21.66 o
   7   7   5        0.13       23.22     16.28 o
   8   7   5       24.37       42.73     21.95 o
   9   7   5        2.53        0.00     22.23 o
   0   8   5       12.72        0.00     16.93 o
   1   8   5      325.66      312.45     15.57 o
   2   8   5       25.80       21.96     13.62 o
   3   8   5       76.43       91.11     12.79 o
   4   8   5       69.55       78.45     15.79 o
   5   8   5      108.26      114.10     17.77 o
   6   8   5        2.60       32.33     19.76 o
   7   8   5       13.43       74.37     30.43 o
   8   8   5       40.15       39.93     27.62 o
   1   9   5       28.07       42.90     13.27 o
   2   9   5      882.71      833.15     31.21 o
   3   9   5      155.62      200.52     16.94 o
   4   9   5      144.59      168.48     20.22 o
   5   9   5       82.10      119.46     28.06 o
   6   9   5       14.41       69.16     26.56 o
   7   9   5        6.19       45.02     26.41 o
   0  10   5       22.51       67.84     33.92 o
   1  10   5      311.97      309.92     22.38 o
   2  10   5        3.48        0.00     20.14 o
   3  10   5       12.44       15.86     18.78 o
   4  10   5      155.63      142.04     25.86 o
   5  10   5        2.59       15.17     25.61 o
   6  10   5       85.13       68.04     30.15 o
   1  11   5      137.60      177.16     21.00 o
   2  11   5       45.18       45.06     19.47 o
   3  11   5        5.42        0.00     19.80 o
   4  11   5      480.82      444.75     28.08 o
   5  11   5        4.34       46.82     23.63 o
   0  12   5      102.74       97.87     20.23 o
   1  12   5       43.43       67.78     27.62 o
   2  12   5       19.97        4.75     20.16 o
   3  12   5       57.21       86.65     23.65 o
   0   0   6    10884.41     8882.57    164.85 o
   1   0   6    61842.16    68446.07    748.72 o
   2   0   6     1411.50     1403.06     52.96 o
   3   0   6     1316.48     1305.99     24.73 o
   4   0   6     3965.95     3650.56     63.35 o
   5   0   6      773.61      821.13     19.67 o
   6   0   6       87.91      147.65     11.44 o
   7   0   6      126.20      129.11     13.28 o
   8   0   6      837.85      877.70     34.00 o
   9   0   6       82.38       53.11     20.04 o
  10   0   6       48.76       37.51     32.51 o
   1   1   6     6241.98     6630.79     68.28 o
   2   1   6      779.45      534.32      7.09 o
   3   1   6      172.85      157.04      7.27 o
   4   1   6      337.25      348.14      8.54 o
   5   1   6      280.05      243.41      9.37 o
   6   1   6        4.49        7.62      6.58 o
   7   1   6        7.38       14.67      8.01 o
   8   1   6        4.49        8.66      9.94 o
   9   1   6        5.51       30.24     14.76 o
  10   1   6       10.69        0.00     27.27 o
   0   2   6     8582.50     8478.14    182.21 o
   1   2   6    10008.54    11181.43    137.80 o
   2   2   6       12.01       27.73      2.52 o
   3   2   6      520.68      574.96     12.08 o
   4   2   6       47.56       19.92      4.53 o
   5   2   6       78.53      103.91      7.51 o
   6   2   6        0.92       14.88      6.64 o
   7   2   6       70.99       80.09      8.81 o
   8   2   6       61.32       64.90     12.19 o
   9   2   6       35.99       66.82     14.79 o
  10   2   6      138.59      188.98     21.67 o
   1   3   6      161.96      208.47      5.81 o
   2   3   6     3691.69     3538.18     51.76 o
   3   3   6      169.00      175.78      7.83 o
   4   3   6       61.82       68.87      7.12 o
   5   3   6      164.96      180.13      9.87 o
   6   3   6     3222.52     2913.15     47.01 o
   7   3   6      320.48      308.59     15.10 o
   8   3   6      101.37      104.59     13.41 o
   9   3   6        9.61       12.83     15.31 o
  10   3   6      185.98      296.61     22.71 o
   0   4   6     1137.85     1327.32     33.96 o
   1   4   6     1581.67     1494.60     35.78 o
   2   4   6     1161.84     1110.33     21.19 o
   3   4   6      142.46      203.42     10.03 o
   4   4   6      139.48      125.69      8.09 o
   5   4   6      417.34      420.17     16.68 o
   6   4   6       22.75        6.64     10.05 o
   7   4   6      586.48      530.55     19.84 o
   8   4   6      289.63      319.00     17.94 o
   9   4   6        3.49        0.00     16.27 o
  10   4   6       40.31        2.88     21.96 o
   1   5   6     1551.05     1856.94     30.06 o
   2   5   6     2985.56     3034.17     54.85 o
   3   5   6        0.34        0.00      8.57 o
   4   5   6      140.65      139.36      9.56 o
   5   5   6     1234.30     1254.27     25.63 o
   6   5   6       27.05       33.14     10.85 o
   7   5   6      303.65      306.35     16.69 o
   8   5   6       80.46      102.30     15.45 o
   9   5   6       17.35       16.43     17.68 o
   0   6   6     5942.15     5742.21    156.04 o
   1   6   6        2.55        1.79      6.48 o
   2   6   6       72.42       73.91      9.23 o
   3   6   6       84.48      106.96      9.68 o
   4   6   6     2391.15     2231.84     51.80 o
   5   6   6       98.40      124.85     13.12 o
   6   6   6       10.83       13.76     12.42 o
   7   6   6      160.92      147.54     15.02 o
   8   6   6        5.84       16.63     16.57 o
   9   6   6        5.09        4.00     22.22 o
   1   7   6      405.36      345.52     14.59 o
   2   7   6      598.97      629.04     21.30 o
   3   7   6       23.70       33.86     10.52 o
   4   7   6      392.65      351.00     28.67 o
   5   7   6        4.61       21.21     14.59 o
   6   7   6      565.12      549.90     26.63 o
   7   7   6        1.81       11.86     16.68 o
   8   7   6       94.38      132.72     21.41 o
   9   7   6      225.20      269.20     29.39 o
   0   8   6       99.40      106.49     19.85 o
   1   8   6      763.73      795.76     22.24 o
   2   8   6      245.20      241.73     15.81 o
   3   8   6       94.61      100.38     15.36 o
   4   8   6      100.10       90.77     16.64 o
   5   8   6       17.88       39.45     17.69 o
   6   8   6      187.37      186.93     20.99 o
   7   8   6       58.86       45.34     21.81 o
   8   8   6       19.66        6.62     29.01 o
   1   9   6      160.01      153.60     15.44 o
   2   9   6     1980.00     1859.18     46.80 o
   3   9   6       24.72       42.66     14.50 o
   4   9   6      627.46      614.57     30.77 o
   5   9   6      935.54      835.99     36.63 o
   6   9   6        5.45       30.44     20.21 o
   7   9   6        4.50       16.08     26.58 o
   0  10   6      277.19      309.97     31.79 o
   1  10   6      504.06      518.98     29.34 o
   2  10   6        1.99        0.00     15.93 o
   3  10   6        8.33        0.00     17.10 o
   4  10   6       33.14       36.73     20.93 o
   5  10   6        0.24       25.73     21.98 o
   6  10   6       27.73       85.59     30.50 o
   1  11   6       20.92       42.36     21.15 o
   2  11   6       27.83       22.92     21.62 o
   3  11   6       15.71        0.00     29.33 o
   4  11   6        2.29        6.83     27.44 o
   5  11   6       58.91      109.64     26.78 o
   0  12   6      219.35      211.59     25.84 o
   1  12   6      255.18      273.78     20.42 o
   2  12   6        1.13        0.00     19.94 o
   1   1   7     2917.86     3156.30     57.65 o
   2   1   7       12.97       63.62      3.05 o
   3   1   7      565.00      487.23      8.20 o
   4   1   7       63.52       68.08      4.92 o
   5   1   7      240.99      266.86      9.19 o
   6   1   7       67.46       76.43      7.50 o
   7   1   7      877.65      805.69     22.74 o
   8   1   7     1567.85     1417.89     29.28 o
   9   1   7       68.82       74.93     13.90 o
  10   1   7       12.27       14.25     22.07 o
   0   2   7    16386.86    17946.80    381.67 o
   1   2   7     4260.21     5007.98     71.56 o
   2   2   7        3.28        0.00      2.47 o
   3   2   7      198.36      210.32      7.71 o
   4   2   7      196.86      205.62      8.16 o
   5   2   7        6.43        3.80      5.79 o
   6   2   7      303.27      276.84     11.63 o
   7   2   7      273.69      289.13     14.62 o
   8   2   7      158.13      145.55     11.24 o
   9   2   7      445.34      424.24     23.14 o
  10   2   7      330.88      371.09     23.32 o
   1   3   7      295.85      374.68     13.77 o
   2   3   7      351.88      305.35      8.10 o
   3   3   7      603.16      574.48     12.79 o
   4   3   7        0.19       10.71      6.03 o
   5   3   7      277.73      252.72     11.83 o
   6   3   7      860.66      832.25     20.20 o
   7   3   7       16.62        4.85     10.69 o
   8   3   7       10.94       19.13     13.39 o
   9   3   7       29.04       36.12     15.98 o
  10   3   7       17.40       47.08     19.57 o
   0   4   7     4990.76     4984.80    110.60 o
   1   4   7       24.00       50.43      4.61 o
   2   4   7       72.58      109.18      6.27 o
   3   4   7        1.78       17.47      7.56 o
   4   4   7      539.93      557.73     14.83 o
   5   4   7      206.15      220.77     11.78 o
   6   4   7      194.13      186.35     12.10 o
   7   4   7       10.21        1.60     11.63 o
   8   4   7       31.45       27.66     17.06 o
   9   4   7        0.89        2.45     18.19 o
  10   4   7       83.58       99.21     21.66 o
   1   5   7     1045.92     1076.96     18.52 o
   2   5   7     1725.15     1555.39     26.58 o
   3   5   7     1891.45     1742.42     35.73 o
   4   5   7       24.44       41.20      8.59 o
   5   5   7     1321.06     1273.91     28.54 o
   6   5   7      387.62      358.94     17.56 o
   7   5   7       60.82       77.23     13.40 o
   8   5   7      113.31      105.59     16.05 o
   9   5   7        0.17        0.00     20.68 o
   0   6   7        6.44        3.32     10.38 o
   1   6   7      421.10      448.04     12.52 o
   2   6   7      229.44      234.05     12.28 o
   3   6   7      158.88      146.88      9.99 o
   4   6   7        2.86       23.70     10.53 o
   5   6   7      344.08      310.34     17.29 o
   6   6   7       16.23       19.76     13.03 o
   7   6   7      326.63      352.27     20.36 o
   8   6   7      237.56      253.40     19.51 o
   9   6   7      267.25      309.97     23.23 o
   1   7   7      175.34      203.08      9.91 o
   2   7   7     1886.03     1829.19     35.62 o
   3   7   7     2650.98     2361.72     43.57 o
   4   7   7      223.93      248.06     25.32 o
   5   7   7       37.20       47.21     14.35 o
   6   7   7       10.36        8.71     17.29 o
   7   7   7      249.97      268.32     20.71 o
   8   7   7        1.24       23.68     20.72 o
   0   8   7      178.36      181.91     33.59 o
   1   8   7      412.67      397.33     19.51 o
   2   8   7        5.88        0.00     12.30 o
   3   8   7       15.52       23.06     12.90 o
   4   8   7        2.56       16.52     14.08 o
   5   8   7        0.67        2.25     15.70 o
   6   8   7       48.20       54.02     19.05 o
   7   8   7       70.56       41.39     21.63 o
   8   8   7        0.24        0.00     25.59 o
   1   9   7       23.47       39.28     10.75 o
   2   9   7        1.07        0.00     14.34 o
   3   9   7       65.88       54.02     15.32 o
   4   9   7        6.64       10.85     15.95 o
   5   9   7      135.19      192.69     19.94 o
   6   9   7       12.91       20.75     20.80 o
   7   9   7        1.30        5.85     24.31 o
   0  10   7       97.13      123.15     27.90 o
   1  10   7      570.28      609.87     27.10 o
   2  10   7        7.26       17.54     15.00 o
   3  10   7       43.62       55.40     15.76 o
   4  10   7      111.00       96.68     20.61 o
   5  10   7      236.04      238.23     23.83 o
   6  10   7       78.82      101.13     24.82 o
   1  11   7      135.99      168.76     19.65 o
   2  11   7       69.67       69.27     17.84 o
   3  11   7      162.72      182.48     29.69 o
   4  11   7       55.59       56.51     25.05 o
   0  12   7     1183.36     1200.12     37.61 o
   1  12   7       17.51       62.70     17.00 o
   2  12   7      236.04      262.22     21.51 o
   0   0   8     1884.05     1298.48     38.43 o
   1   0   8     4801.07     5208.61    104.39 o
   2   0   8    14466.19    14340.80    198.07 o
   3   0   8      121.38      101.75      8.36 o
   4   0   8     1534.82     1292.90     26.22 o
   5   0   8      157.96      158.18     11.22 o
   6   0   8      100.30      108.36     11.35 o
   7   0   8      288.72      247.19     25.45 o
   8   0   8      479.01      542.82     29.76 o
   9   0   8        2.95        0.00     19.56 o
  10   0   8       65.62       94.91     49.97 o
   1   1   8        5.89        5.01      2.70 o
   2   1   8     4975.38     4698.22     53.31 o
   3   1   8      484.38      547.65     10.50 o
   4   1   8      366.99      402.80     10.44 o
   5   1   8       22.54       53.03      5.94 o
   6   1   8      159.68      197.79      9.91 o
   7   1   8     1049.70      981.18     21.04 o
   8   1   8        2.63       10.79     10.74 o
   9   1   8       53.32       55.71     15.69 o
  10   1   8       24.06        3.24     18.77 o
   0   2   8       66.35       52.45      5.68 o
   1   2   8      201.70      242.81      7.19 o
   2   2   8        1.62       25.67      3.44 o
   3   2   8       42.21       70.49      4.64 o
   4   2   8     1855.89     1835.18     26.28 o
   5   2   8       13.78       15.22      5.98 o
   6   2   8      424.76      390.20     13.17 o
   7   2   8      410.44      410.71     15.29 o
   8   2   8        3.32        6.73     11.25 o
   9   2   8       52.52       88.97     16.68 o
  10   2   8        8.71        8.62     22.39 o
   1   3   8       45.47       77.71      4.91 o
   2   3   8      607.23      517.05      9.93 o
   3   3   8      569.62      566.51     12.48 o
   4   3   8      127.54      181.07     13.27 o
   5   3   8       21.05       18.88      7.97 o
   6   3   8      731.51      645.71     18.43 o
   7   3   8     1124.76     1061.40     25.20 o
   8   3   8        5.83        7.59     13.16 o
   9   3   8      448.39      470.98     31.12 o
  10   3   8      526.48      569.09     29.08 o
   0   4   8     1197.91     1374.00     35.78 o
   1   4   8       11.21       15.33      4.63 o
   2   4   8     1392.74     1386.71     34.55 o
   3   4   8       29.24       34.34      6.68 o
   4   4   8      620.87      538.57     15.94 o
   5   4   8      728.67      718.93     19.55 o
   6   4   8      678.42      686.77     22.06 o
   7   4   8      164.61      161.87     14.50 o
   8   4   8        6.08       28.71     17.00 o
   9   4   8        0.05        8.59     17.56 o
  10   4   8        3.42       36.76     29.93 o
   1   5   8      491.94      491.78     13.82 o
   2   5   8      291.78      344.16     11.29 o
   3   5   8      148.60      160.24      9.71 o
   4   5   8      226.84      218.90     12.16 o
   5   5   8      810.60      789.51     22.33 o
   6   5   8      346.45      348.21     17.39 o
   7   5   8       97.57       78.01     13.69 o
   8   5   8      209.09      213.01     17.68 o
   9   5   8       61.96       52.85     19.30 o
   0   6   8      941.56      999.52     40.04 o
   1   6   8       73.02       92.29      9.62 o
   2   6   8      174.03      214.76     13.55 o
   3   6   8      669.18      634.93     18.42 o
   4   6   8      822.60      824.24     24.99 o
   5   6   8     1212.61     1097.82     27.56 o
   6   6   8      824.71      691.86     24.87 o
   7   6   8      103.33      130.72     16.84 o
   8   6   8       89.58       82.78     17.72 o
   9   6   8      475.75      532.86     27.87 o
   1   7   8      167.17      169.20      9.52 o
   2   7   8     1264.50     1245.45     27.64 o
   3   7   8      977.21      991.31     24.84 o
   4   7   8      731.36      734.35     25.44 o
   5   7   8      341.90      346.89     21.47 o
   6   7   8        4.13        0.00     16.77 o
   7   7   8      310.19      310.32     21.93 o
   8   7   8        9.87       13.87     21.25 o
   0   8   8     1932.24     2078.82     48.78 o
   1   8   8      563.19      585.46     22.68 o
   2   8   8      681.28      646.98     33.64 o
   3   8   8      155.81      173.70     13.66 o
   4   8   8      189.19      154.60     16.78 o
   5   8   8      350.66      342.94     22.43 o
   6   8   8        8.14        0.00     18.80 o
   7   8   8       69.29       34.83     22.56 o
   8   8   8      401.30      470.92     33.41 o
   1   9   8      214.82      184.77     12.93 o
   2   9   8       66.52       78.26     14.11 o
   3   9   8      125.94      152.75     15.38 o
   4   9   8        1.64        3.13     16.53 o
   5   9   8      356.62      403.33     29.92 o
   6   9   8       32.71       46.59     22.44 o
   7   9   8      108.11      122.96     26.63 o
   0  10   8        0.48        0.00     16.97 o
   1  10   8       12.33        4.42     12.72 o
   2  10   8     1144.76     1083.97     32.14 o
   3  10   8        1.00        3.95     16.15 o
   4  10   8       98.81      139.75     20.81 o
   5  10   8       29.46        2.63     21.33 o
   6  10   8       58.79       16.70     25.23 o
   1  11   8      350.98      314.61     19.68 o
   2  11   8        6.05       14.50     28.93 o
   3  11   8       49.08       72.16     21.20 o
   4  11   8        2.53       14.24     22.61 o
   0  12   8      521.08      501.78     26.77 o
   1  12   8      136.97      166.37     21.11 o
   2  12   8        0.00        3.80     24.15 o
   1   1   9      481.91      598.90     10.14 o
   2   1   9      991.15     1145.78     18.42 o
   3   1   9     3952.42     3821.42     46.70 o
   4   1   9     1215.20     1289.53     18.78 o
   5   1   9      750.38      694.75     14.22 o
   6   1   9      470.20      531.34     14.72 o
   7   1   9     1484.26     1370.09     25.85 o
   8   1   9      305.96      325.79     16.04 o
   9   1   9        3.77        7.86     17.22 o
  10   1   9      196.46      270.59     21.95 o
   0   2   9     4590.29     5117.07    112.86 o
   1   2   9     1306.88     1453.35     23.50 o
   2   2   9      160.80      177.75      7.05 o
   3   2   9      431.91      476.27     10.79 o
   4   2   9     1099.08     1048.95     17.20 o
   5   2   9       16.70       17.18      6.28 o
   6   2   9     2096.76     2153.48     34.25 o
   7   2   9      475.00      382.45     16.54 o
   8   2   9        7.34       24.14     11.38 o
   9   2   9      146.35      146.41     17.45 o
  10   2   9      175.71      208.89     21.35 o
   1   3   9     2583.76     2857.34     43.12 o
   2   3   9      557.53      508.24     10.21 o
   3   3   9      141.19      186.97      7.73 o
   4   3   9      234.40      243.31     10.78 o
   5   3   9      162.79      148.51      9.65 o
   6   3   9      173.88      231.08     12.74 o
   7   3   9      522.71      528.70     19.71 o
   8   3   9      241.25      290.99     17.19 o
   9   3   9        1.62       32.79     17.35 o
  10   3   9      111.39      128.93     21.41 o
   0   4   9      787.80      859.10     25.82 o
   1   4   9       22.56       46.20      5.62 o
   2   4   9     3807.93     4032.27     60.00 o
   3   4   9        0.13        0.57      5.69 o
   4   4   9      145.49      138.42      9.59 o
   5   4   9      391.46      357.46     14.96 o
   6   4   9      522.65      561.44     18.54 o
   7   4   9        2.24       19.46     12.32 o
   8   4   9      109.87      124.41     15.69 o
   9   4   9       56.26       92.29     18.71 o
  10   4   9       25.10       48.00     22.51 o
   1   5   9       15.70       28.88      6.49 o
   2   5   9       39.81       70.07      6.78 o
   3   5   9        0.85       11.88      6.99 o
   4   5   9      384.32      450.54     15.99 o
   5   5   9      434.37      445.83     18.56 o
   6   5   9      632.29      673.08     23.10 o
   7   5   9       99.11       88.74     14.22 o
   8   5   9      472.22      462.99     24.00 o
   9   5   9        6.10       39.59     19.40 o
   0   6   9      487.63      453.55     24.03 o
   1   6   9       48.83       57.27      7.27 o
   2   6   9      172.33      194.25     11.58 o
   3   6   9       86.37       94.67     11.09 o
   4   6   9     1465.38     1475.20     34.59 o
   5   6   9      293.36      287.62     16.30 o
   6   6   9        0.49        0.00     13.48 o
   7   6   9      181.18      105.04     19.35 o
   8   6   9       32.77       44.36     20.10 o
   9   6   9       12.27       11.14     21.79 o
   1   7   9      715.66      704.00     17.27 o
   2   7   9      428.65      434.96     16.04 o
   3   7   9      126.40      155.92     14.30 o
   4   7   9       60.14       66.63     16.66 o
   5   7   9      300.91      306.96     20.29 o
   6   7   9      186.66      187.10     19.63 o
   7   7   9      178.54      143.70     19.11 o
   8   7   9       13.98       18.48     21.90 o
   0   8   9       25.35       43.87     13.49 o
   1   8   9       51.46       73.60     10.16 o
   2   8   9      149.83      144.95     12.26 o
   3   8   9       58.87       57.28     12.37 o
   4   8   9        1.90        0.00     19.24 o
   5   8   9      359.02      353.28     23.00 o
   6   8   9      482.84      444.85     28.51 o
   7   8   9        5.67        5.25     22.93 o
   1   9   9       71.44       53.69     11.84 o
   2   9   9       37.26       28.76     14.00 o
   3   9   9       63.76       84.91     14.83 o
   4   9   9       43.72       31.23     17.68 o
   5   9   9        4.90        1.41     19.04 o
   6   9   9      124.29      109.73     23.44 o
   7   9   9      186.01      147.75     26.90 o
   0  10   9      924.14      938.69     36.16 o
   1  10   9       37.11       30.34     13.40 o
   2  10   9       49.12       71.82     16.27 o
   3  10   9        0.55        0.00     16.20 o
   4  10   9      122.43       66.99     20.51 o
   5  10   9      656.58      654.75     36.00 o
   1  11   9       98.29      145.01     16.75 o
   2  11   9       38.24       16.70     22.51 o
   3  11   9        0.21       16.05     21.82 o
   4  11   9        7.73        8.77     22.71 o
   0  12   9       35.26       40.04     27.12 o
   1  12   9       45.77       20.37     23.26 o
   0   0  10     2131.76     1967.05     56.48 o
   1   0  10      110.32       82.23      7.85 o
   2   0  10     3593.95     3521.67     91.68 o
   3   0  10    12478.78    13725.44    226.43 o
   4   0  10     1515.45     1590.82     31.43 o
   5   0  10      731.27      692.85     27.70 o
   6   0  10      465.15      517.72     26.31 o
   7   0  10        0.83       15.34     15.58 o
   8   0  10       74.63       79.75     16.43 o
   9   0  10      254.28      213.48     24.40 o
  10   0  10       10.84        9.28     34.53 o
   1   1  10      390.76      355.92      7.70 o
   2   1  10      457.24      334.06     11.58 o
   3   1  10        4.37       27.30      4.96 o
   4   1  10       89.30      106.18      5.91 o
   5   1  10      121.57      155.83      7.93 o
   6   1  10      597.60      606.78     20.21 o
   7   1  10      218.21      205.84     16.10 o
   8   1  10        0.32        0.00     12.13 o
   9   1  10       65.76       58.17     15.52 o
  10   1  10      330.19      310.51     25.49 o
   0   2  10      344.33      239.51     12.16 o
   1   2  10        7.91       10.35      4.33 o
   2   2  10        0.96        9.67      4.54 o
   3   2  10     2106.65     2298.87     33.35 o
   4   2  10       39.97       25.86      5.74 o
   5   2  10      119.30       93.01      7.20 o
   6   2  10       18.63       23.71      7.87 o
   7   2  10       23.18       37.81     10.12 o
   8   2  10      796.56      854.77     22.76 o
   9   2  10      113.44      123.77     23.98 o
  10   2  10      168.22      209.68     23.11 o
   1   3  10       81.19       78.40      5.79 o
   2   3  10     5376.22     5150.14     75.02 o
   3   3  10      513.66      552.92     16.24 o
   4   3  10        3.51       19.32      6.52 o
   5   3  10        5.35        4.44      8.13 o
   6   3  10       77.23       88.33     10.85 o
   7   3  10      277.94      237.86     15.00 o
   8   3  10        0.03       12.02     15.68 o
   9   3  10      225.90      284.25     21.20 o
  10   3  10       40.73       34.80     21.57 o
   0   4  10     8836.57     8864.76    193.16 o
   1   4  10      275.32      215.80     18.98 o
   2   4  10       33.98       36.70      7.20 o
   3   4  10      813.79      775.96     15.46 o
   4   4  10       97.60       93.03      9.22 o
   5   4  10      127.15      104.75     11.16 o
   6   4  10      185.37      179.75     12.53 o
   7   4  10      443.06      446.52     22.04 o
   8   4  10        0.19       17.39     16.42 o
   9   4  10        3.02       83.99     24.40 o
   1   5  10      179.66      157.25      8.71 o
   2   5  10      331.33      342.57     14.06 o
   3   5  10      405.15      394.78     14.35 o
   4   5  10      140.33      134.81     10.67 o
   5   5  10      619.32      592.95     20.57 o
   6   5  10     2347.02     2224.23     43.74 o
   7   5  10      172.02      175.93     15.67 o
   8   5  10       17.82       24.38     17.04 o
   9   5  10      137.69      193.77     21.91 o
   0   6  10      106.29      133.28     14.70 o
   1   6  10       11.02       16.07      7.07 o
   2   6  10      480.36      440.68     14.41 o
   3   6  10      503.26      493.37     17.11 o
   4   6  10      546.05      567.81     32.71 o
   5   6  10       24.39       18.86     11.79 o
   6   6  10      167.79      158.02     15.75 o
   7   6  10       65.25       72.08     20.34 o
   8   6  10        7.07       15.80     20.26 o
   9   6  10       83.25      110.82     25.38 o
   1   7  10      553.68      580.16     25.32 o
   2   7  10     1258.80     1273.45     26.13 o
   3   7  10      720.19      696.94     21.40 o
   4   7  10      558.61      493.47     23.17 o
   5   7  10       24.22       23.50     14.67 o
   6   7  10        4.82        7.48     17.47 o
   7   7  10       20.68        0.00     18.90 o
   8   7  10      190.61      269.48     25.59 o
   0   8  10       95.86       73.75     14.25 o
   1   8  10       32.09       48.57     11.44 o
   2   8  10      575.23      596.84     22.11 o
   3   8  10      676.54      642.50     24.79 o
   4   8  10      620.34      620.49     27.49 o
   5   8  10      338.55      351.31     23.00 o
   6   8  10        0.00        0.00     19.61 o
   7   8  10       84.42       64.22     23.71 o
   1   9  10      465.29      501.15     20.10 o
   2   9  10      364.25      393.85     20.68 o
   3   9  10      544.73      543.22     27.69 o
   4   9  10       98.76      135.46     20.43 o
   5   9  10       12.54       26.87     19.65 o
   6   9  10       12.07       35.44     29.87 o
   0  10  10       25.10       24.20     18.81 o
   1  10  10       77.58       95.93     19.08 o
   2  10  10      104.19      109.48     17.33 o
   3  10  10       11.51       24.50     17.04 o
   4  10  10      373.09      445.12     30.29 o
   5  10  10      288.55      309.55     26.03 o
   1  11  10      114.68      106.45     16.71 o
   2  11  10        0.02        0.00     19.22 o
   3  11  10        0.46       15.84     22.26 o
   4  11  10        1.26       15.30     24.03 o
   1   1  11       13.83       27.61      5.58 o
   2   1  11     4857.46     4961.63     67.00 o
   3   1  11     1459.17     1218.99     19.84 o
   4   1  11      676.78      640.52     12.59 o
   5   1  11      159.24      121.64      7.57 o
   6   1  11        3.74        5.69      7.79 o
   7   1  11      121.23      141.34     11.67 o
   8   1  11       37.65       31.85     12.40 o
   9   1  11      276.08      225.06     17.02 o
  10   1  11        4.04       38.11     21.97 o
   0   2  11      954.07      932.00     26.38 o
   1   2  11       33.21       72.60      5.72 o
   2   2  11     1008.75      937.03     17.71 o
   3   2  11     1941.92     1980.15     29.67 o
   4   2  11     1568.69     1621.17     24.42 o
   5   2  11     1053.27      962.24     18.22 o
   6   2  11       20.90       32.26      8.62 o
   7   2  11      409.07      380.80     15.75 o
   8   2  11        2.26        7.20     12.16 o
   9   2  11        0.01       18.71     17.42 o
  10   2  11      160.84      136.76     22.23 o
   1   3  11     2250.82     2468.06     38.48 o
   2   3  11      704.33      698.08     16.12 o
   3   3  11      552.48      571.32     16.98 o
   4   3  11       11.19       13.86      7.16 o
   5   3  11      141.89      194.94     13.95 o
   6   3  11      705.73      667.40     25.11 o
   7   3  11        0.15       22.08     12.30 o
   8   3  11       77.36      102.97     15.80 o
   9   3  11      301.84      303.49     21.26 o
  10   3  11       35.12       15.37     22.67 o
   0   4  11      738.07      861.83     27.08 o
   1   4  11      240.95      286.55     14.05 o
   2   4  11      155.66      153.15      9.87 o
   3   4  11      149.87      167.90      9.25 o
   4   4  11      226.65      252.14     13.66 o
   5   4  11      299.54      302.53     15.74 o
   6   4  11      467.17      461.65     22.24 o
   7   4  11        5.78       32.84     13.21 o
   8   4  11      180.05      174.41     20.98 o
   9   4  11        2.35       13.25     24.58 o
   1   5  11       86.09       99.97      8.21 o
   2   5  11      108.02      125.15     10.32 o
   3   5  11       11.00       20.34      7.51 o
   4   5  11        7.16       16.31      9.77 o
   5   5  11      512.31      540.17     20.59 o
   6   5  11      858.73      866.22     26.32 o
   7   5  11      147.15      166.85     17.43 o
   8   5  11        0.03       36.35     17.93 o
   9   5  11      314.80      356.41     27.85 o
   0   6  11      723.40      704.20     28.48 o
   1   6  11      493.03      416.90     18.15 o
   2   6  11      365.71      371.07     16.78 o
   3   6  11      887.79      904.08     23.02 o
   4   6  11        6.28       20.84     11.86 o
   5   6  11       46.29       57.66     13.41 o
   6   6  11      163.57      123.96     15.75 o
   7   6  11      425.26      461.54     26.38 o
   8   6  11        0.17       18.37     21.34 o
   1   7  11      125.88      113.51     10.80 o
   2   7  11       72.10       52.98      9.87 o
   3   7  11      242.61      224.01     14.42 o
   4   7  11      228.75      221.89     16.81 o
   5   7  11        0.03       54.53     19.00 o
   6   7  11      112.78      107.44     19.39 o
   7   7  11       35.77       29.38     25.31 o
   8   7  11        8.69       10.69     23.84 o
   0   8  11      915.29      933.61     31.13 o
   1   8  11      715.27      661.89     27.49 o
   2   8  11       48.31       43.58     11.30 o
   3   8  11      160.14      163.90     14.30 o
   4   8  11      106.41      130.39     16.97 o
   5   8  11      123.12      126.81     18.43 o
   6   8  11       22.95       26.53     26.87 o
   7   8  11       85.91       49.98     29.44 o
   1   9  11        4.77       25.67     12.35 o
   2   9  11      454.80      476.01     21.37 o
   3   9  11      243.00      224.21     17.84 o
   4   9  11        1.89        0.00     18.76 o
   5   9  11      121.18      113.99     23.11 o
   6   9  11        1.40       19.25     30.30 o
   0  10  11      273.17      220.65     21.08 o
   1  10  11      187.35      224.85     16.45 o
   2  10  11        0.82       14.52     16.84 o
   3  10  11       11.40        0.00     21.50 o
   4  10  11       67.35       64.96     21.97 o
   5  10  11       68.96       69.71     23.96 o
   1  11  11        7.67        0.00     17.13 o
   2  11  11      237.67      240.53     24.81 o
   3  11  11       24.81        0.00     32.43 o
   0   0  12      881.03      916.74     31.42 o
   1   0  12     2141.94     1849.23     45.35 o
   2   0  12     2919.09     2979.40     59.41 o
   3   0  12     1023.02     1052.30     23.75 o
   4   0  12     1663.91     1668.80     33.44 o
   5   0  12      683.29      760.34     21.61 o
   6   0  12      372.83      392.05     20.97 o
   7   0  12      269.09      265.45     17.74 o
   8   0  12       81.51       97.82     19.90 o
   9   0  12       12.54       31.98     23.48 o
  10   0  12        2.99       81.80     39.16 o
   1   1  12      667.42      641.46     13.62 o
   2   1  12        4.46       21.77      5.92 o
   3   1  12      683.11      670.69     12.20 o
   4   1  12      162.28      161.50      8.04 o
   5   1  12      412.25      424.55     12.45 o
   6   1  12       66.73       61.53      8.78 o
   7   1  12       48.68       39.19     10.25 o
   8   1  12       50.00       36.71     13.30 o
   9   1  12       53.81       56.13     15.94 o
  10   1  12       94.97       95.62     22.78 o
   0   2  12      257.10      233.55     20.83 o
   1   2  12        3.28        6.64      5.13 o
   2   2  12     2088.03     2415.65     71.79 o
   3   2  12      459.82      501.34     13.36 o
   4   2  12      136.91      140.30      7.25 o
   5   2  12       13.89       17.68      7.36 o
   6   2  12      106.76      105.16      9.97 o
   7   2  12        0.71        0.00     10.52 o
   8   2  12      323.09      379.74     18.36 o
   9   2  12       19.38       16.90     18.41 o
  10   2  12        5.94        0.00     22.96 o
   1   3  12     2505.12     2474.22     38.94 o
   2   3  12     4376.88     4715.98     69.70 o
   3   3  12       38.89       53.83      6.31 o
   4   3  12      733.36      712.39     17.35 o
   5   3  12        0.09       21.74      8.51 o
   6   3  12      145.90      181.03     12.54 o
   7   3  12        8.46       12.43     12.95 o
   8   3  12      303.62      291.29     20.21 o
   9   3  12       34.31       52.84     20.69 o
   0   4  12     4178.93     3837.66     88.85 o
   1   4  12     4553.08     4545.04     73.15 o
   2   4  12      153.05      228.76     11.03 o
   3   4  12      235.22      223.34     11.05 o
   4   4  12      400.62      409.87     16.08 o
   5   4  12      276.66      262.18     15.07 o
   6   4  12      150.84      201.40     18.55 o
   7   4  12       61.58       94.65     18.99 o
   8   4  12        0.05       53.45     17.00 o
   9   4  12       19.12       35.52     20.80 o
   1   5  12       74.33       86.86      8.50 o
   2   5  12      602.28      647.16     17.09 o
   3   5  12        1.01        7.77      8.83 o
   4   5  12     1161.95     1211.40     32.24 o
   5   5  12       43.02       41.77     12.44 o
   6   5  12     1278.27     1328.65     32.61 o
   7   5  12        9.73       15.09     16.44 o
   8   5  12       14.69       62.04     19.97 o
   9   5  12        3.35       44.24     22.33 o
   0   6  12     1610.83     1866.70     51.58 o
   1   6  12     1539.70     1508.71     28.96 o
   2   6  12        0.97        8.59      9.10 o
   3   6  12      257.17      240.30     16.25 o
   4   6  12      585.49      615.73     24.06 o
   5   6  12       68.69       69.57     13.85 o
   6   6  12       24.13       28.07     15.15 o
   7   6  12      286.08      316.55     22.11 o
   8   6  12      325.46      384.62     26.55 o
   1   7  12     1228.29     1193.60     26.50 o
   2   7  12       71.47       57.15     11.13 o
   3   7  12       62.80       56.28     11.94 o
   4   7  12       85.37       98.25     15.35 o
   5   7  12       66.20       94.28     17.54 o
   6   7  12        1.07       28.47     19.48 o
   7   7  12       11.68        0.00     21.12 o
   8   7  12       51.85       51.75     24.98 o
   0   8  12      106.73      151.28     19.47 o
   1   8  12       47.59       92.85     12.53 o
   2   8  12      379.68      365.55     17.82 o
   3   8  12      508.87      471.69     22.30 o
   4   8  12      102.56      109.42     18.20 o
   5   8  12      159.38      141.85     20.37 o
   6   8  12       42.12       44.51     22.65 o
   7   8  12       32.80       19.36     26.20 o
   1   9  12       12.88        2.35     12.58 o
   2   9  12       85.90      122.03     15.74 o
   3   9  12        8.24        4.88     15.83 o
   4   9  12        0.26        7.73     18.95 o
   5   9  12      440.73      414.72     28.70 o
   6   9  12       27.35       32.45     25.05 o
   0  10  12      385.21      422.06     39.50 o
   1  10  12       64.36       50.91     14.24 o
   2  10  12      229.85      189.57     22.15 o
   3  10  12        0.45       13.59     23.86 o
   4  10  12       57.12       33.09     26.30 o
   5  10  12      128.59      110.29     28.93 o
   1  11  12      244.51      267.21     21.63 o
   2  11  12       41.07       54.17     36.97 o
   3  11  12       33.86       27.84     27.90 o
   1   1  13      696.74      762.31     29.66 o
   2   1  13        1.07        2.05      5.53 o
   3   1  13      471.36      504.84     15.65 o
   4   1  13     1248.17     1388.70     22.19 o
   5   1  13        3.84       17.82      7.12 o
   6   1  13       15.59        6.04      8.45 o
   7   1  13      213.89      167.16     11.73 o
   8   1  13       21.50       22.25     13.19 o
   9   1  13       50.98       39.55     16.16 o
   0   2  13       79.23       80.84      9.52 o
   1   2  13      972.22     1146.36     21.09 o
   2   2  13      369.57      420.56     20.10 o
   3   2  13      225.49      217.11     10.99 o
   4   2  13      202.07      252.80     11.14 o
   5   2  13        0.00       20.28      7.86 o
   6   2  13       22.97       25.19      9.53 o
   7   2  13       13.01        2.82     11.30 o
   8   2  13      781.93      811.99     24.37 o
   9   2  13       81.06       56.91     20.04 o
   1   3  13       63.98       74.91      6.89 o
   2   3  13        8.72       12.44      6.75 o
   3   3  13      204.49      283.41     17.12 o
   4   3  13     1440.64     1491.41     27.47 o
   5   3  13      721.95      607.48     18.57 o
   6   3  13      162.51      178.53     13.32 o
   7   3  13        3.49        3.67     13.80 o
   8   3  13       10.04       16.07     16.37 o
   9   3  13        4.85       57.72     20.01 o
   0   4  13        6.76        9.67     10.12 o
   1   4  13      315.25      347.03     13.25 o
   2   4  13       99.40      100.81      8.42 o
   3   4  13      237.25      250.21     13.77 o
   4   4  13      110.18      117.04     10.18 o
   5   4  13      126.56      124.54     12.55 o
   6   4  13        2.32        8.12     13.34 o
   7   4  13      162.92      163.00     15.95 o
   8   4  13       16.14       47.79     18.00 o
   9   4  13       39.10       96.03     22.06 o
   1   5  13       12.03       16.02      8.09 o
   2   5  13      358.97      362.95     16.23 o
   3   5  13      172.23      168.25     12.32 o
   4   5  13     3004.07     3054.86     53.59 o
   5   5  13       63.17       36.38     12.94 o
   6   5  13       36.02       52.99     14.64 o
   7   5  13      100.88      157.41     19.85 o
   8   5  13       71.55       80.38     21.43 o
   9   5  13      132.42      134.20     26.56 o
   0   6  13        1.81        8.91     13.98 o
   1   6  13      223.34      233.40     13.14 o
   2   6  13     1033.80     1008.99     23.70 o
   3   6  13      166.99      171.41     12.92 o
   4   6  13       11.67       11.91     13.23 o
   5   6  13      115.89      116.63     14.64 o
   6   6  13       17.49       19.12     15.95 o
   7   6  13        8.22       29.18     19.09 o
   8   6  13      576.23      675.01     34.15 o
   1   7  13      344.39      385.51     18.09 o
   2   7  13      996.10      919.22     24.18 o
   3   7  13       76.03       64.98     14.19 o
   4   7  13      453.11      445.06     24.40 o
   5   7  13        3.08        7.31     17.55 o
   6   7  13       67.47       80.13     20.55 o
   7   7  13        5.15        0.00     21.34 o
   0   8  13     1096.97      997.17     43.49 o
   1   8  13      205.45      173.62     15.86 o
   2   8  13       42.66       53.96     14.22 o
   3   8  13       66.97       37.20     16.58 o
   4   8  13       55.38       73.09     18.03 o
   5   8  13        2.33       21.82     19.69 o
   6   8  13      196.60      216.20     24.90 o
   7   8  13       16.39        0.00     26.66 o
   1   9  13        9.39       21.77     14.29 o
   2   9  13       27.56       22.69     16.35 o
   3   9  13      198.52      236.52     22.49 o
   4   9  13        8.16       18.22     26.53 o
   5   9  13      103.87       98.38     26.77 o
   6   9  13       24.27       51.28     30.19 o
   0  10  13      421.97      413.75     36.12 o
   1  10  13       12.73       31.88     17.40 o
   2  10  13       69.08       55.60     21.50 o
   3  10  13       62.49       54.40     33.60 o
   4  10  13       86.34       91.09     28.85 o
   1  11  13      352.93      368.60     26.36 o
   2  11  13      256.64      292.45     27.83 o
   0   0  14      447.86      442.08     22.08 o
   1   0  14     2712.02     2753.37     65.42 o
   2   0  14     3421.58     3388.58     67.50 o
   3   0  14     3043.55     3025.20    100.57 o
   4   0  14      407.55      358.58     26.37 o
   5   0  14     1597.72     1707.10     39.68 o
   6   0  14     1066.75     1028.97     38.70 o
   7   0  14      417.04      345.26     22.45 o
   8   0  14      212.27      214.44     21.44 o
   9   0  14      485.75      512.98     44.92 o
   1   1  14      419.11      407.71     11.83 o
   2   1  14     1390.44     1287.55     23.29 o
   3   1  14      132.02      149.92      8.65 o
   4   1  14       18.18        5.37      6.35 o
   5   1  14      364.26      363.41     12.80 o
   6   1  14      596.40      599.48     16.28 o
   7   1  14      118.88      132.05     11.90 o
   8   1  14      105.80       92.93     13.72 o
   9   1  14       10.97       12.21     17.37 o
   0   2  14      877.58      833.67     26.77 o
   1   2  14      486.06      490.14     13.29 o
   2   2  14      280.91      287.51     17.06 o
   3   2  14     1083.46     1197.06     25.55 o
   4   2  14      115.47      103.34      7.98 o
   5   2  14      911.81      955.52     19.30 o
   6   2  14      794.40      760.44     18.89 o
   7   2  14        9.10        7.33     11.78 o
   8   2  14       41.46       66.55     14.43 o
   9   2  14       85.16       76.43     20.39 o
   1   3  14      133.38      164.69      9.29 o
   2   3  14        0.82        5.23      7.06 o
   3   3  14      186.47      173.01     11.50 o
   4   3  14      185.81      166.86     10.86 o
   5   3  14      484.71      466.54     18.96 o
   6   3  14        4.88       34.97     12.39 o
   7   3  14        3.55       12.25     14.55 o
   8   3  14      236.59      314.51     19.82 o
   9   3  14       61.16       67.26     23.23 o
   0   4  14       43.02       40.37     11.98 o
   1   4  14      242.83      254.06     12.40 o
   2   4  14      305.19      284.22     13.16 o
   3   4  14      635.06      690.19     18.38 o
   4   4  14     1364.74     1342.55     37.94 o
   5   4  14        8.58       10.59     12.09 o
   6   4  14        3.93        0.00     13.95 o
   7   4  14       90.91       89.72     17.08 o
   8   4  14        1.66       38.38     18.69 o
   9   4  14       99.64      151.03     23.32 o
   1   5  14       88.81       83.02      9.58 o
   2   5  14      539.10      547.22     17.60 o
   3   5  14      557.84      583.37     20.09 o
   4   5  14      832.75      836.08     22.80 o
   5   5  14        3.26       10.03     13.00 o
   6   5  14       13.18       18.79     16.48 o
   7   5  14        1.59       11.48     18.51 o
   8   5  14       16.98       37.75     22.20 o
   0   6  14       41.06       43.53     16.91 o
   1   6  14      127.91      134.86     11.28 o
   2   6  14        5.99       22.43     10.72 o
   3   6  14        0.84       16.52     11.74 o
   4   6  14       39.27       49.46     13.77 o
   5   6  14      258.90      279.84     20.63 o
   6   6  14        9.78       31.37     16.91 o
   7   6  14      318.13      399.30     30.88 o
   8   6  14       24.10       65.15     24.66 o
   1   7  14      238.62      315.96     16.85 o
   2   7  14      871.69      873.81     29.82 o
   3   7  14       21.09        7.52     13.15 o
   4   7  14       46.86       74.00     15.63 o
   5   7  14       58.12       59.90     18.52 o
   6   7  14       60.11       61.74     21.23 o
   7   7  14       39.51       71.49     25.18 o
   0   8  14     2135.03     2216.99     76.35 o
   1   8  14      290.47      296.50     16.94 o
   2   8  14        3.56       20.09     15.50 o
   3   8  14      187.34      181.94     18.77 o
   4   8  14        0.10       11.31     21.27 o
   5   8  14      274.81      259.94     27.40 o
   6   8  14        6.42        0.00     26.92 o
   1   9  14       16.65       60.20     15.42 o
   2   9  14       15.40       16.30     18.23 o
   3   9  14        0.00       19.30     19.35 o
   4   9  14       25.93       25.18     25.41 o
   5   9  14       39.52       64.10     26.85 o
   0  10  14        5.97       54.65     24.56 o
   1  10  14      118.60      152.91     19.11 o
   2  10  14       12.45        0.00     21.81 o
   3  10  14      315.42      269.67     30.81 o
   4  10  14       12.36        0.00     38.64 o
   1  11  14        7.12        0.00     23.03 o
   1   1  15      113.73      142.63      8.54 o
   2   1  15      420.80      379.99     12.96 o
   3   1  15        7.56       18.32      7.23 o
   4   1  15      160.54      140.62      8.50 o
   5   1  15      195.26      217.25     10.75 o
   6   1  15      675.91      644.96     18.07 o
   7   1  15      156.97      172.56     12.93 o
   8   1  15      469.94      462.65     20.14 o
   9   1  15        5.07        0.00     18.12 o
   0   2  15      754.32      746.53     36.46 o
   1   2  15      226.66      237.62     11.38 o
   2   2  15       95.34       88.64      8.26 o
   3   2  15      385.04      380.19     16.14 o
   4   2  15       19.20       19.13      9.87 o
   5   2  15      516.99      499.37     15.46 o
   6   2  15      411.52      381.85     15.68 o
   7   2  15        5.73        0.00     12.70 o
   8   2  15       10.47       11.30     15.41 o
   9   2  15      192.98      204.50     21.98 o
   1   3  15       62.74       49.89      8.01 o
   2   3  15        9.92       17.36      7.72 o
   3   3  15       48.62       69.84     10.13 o
   4   3  15      256.06      255.11     14.11 o
   5   3  15      138.90      145.48     12.44 o
   6   3  15       41.31       34.50     13.01 o
   7   3  15        2.16        7.84     15.60 o
   8   3  15      166.61      147.59     19.29 o
   9   3  15      158.88      199.76     23.90 o
   0   4  15        4.76        2.08     12.30 o
   1   4  15       42.20       52.85      8.78 o
   2   4  15       74.77       77.91      9.34 o
   3   4  15     1117.06     1101.54     24.15 o
   4   4  15      668.66      692.48     22.31 o
   5   4  15      883.89      857.76     23.73 o
   6   4  15        0.21       18.89     14.74 o
   7   4  15       23.01       31.72     17.78 o
   8   4  15        5.01       43.04     21.55 o
   1   5  15      129.18      137.85     11.01 o
   2   5  15        2.24        0.00      9.45 o
   3   5  15      376.22      349.69     16.35 o
   4   5  15      455.05      518.86     21.67 o
   5   5  15      555.52      574.30     26.28 o
   6   5  15        0.27        0.00     16.12 o
   7   5  15      182.30      220.03     21.29 o
   8   5  15       29.27       27.35     23.12 o
   0   6  15      531.25      581.25     29.96 o
   1   6  15       32.82       47.61     14.54 o
   2   6  15      732.31      670.43     21.31 o
   3   6  15     1968.72     2016.96     40.88 o
   4   6  15        6.59       20.92     13.40 o
   5   6  15      127.99      151.21     21.36 o
   6   6  15       97.26      142.70     18.70 o
   7   6  15      156.91      196.32     22.68 o
   8   6  15        8.34       35.92     29.08 o
   1   7  15      174.53      150.77     13.53 o
   2   7  15        8.15       12.09     12.43 o
   3   7  15       11.14       14.80     14.56 o
   4   7  15       22.51       15.23     16.26 o
   5   7  15      258.70      285.44     25.31 o
   6   7  15      333.85      344.62     30.00 o
   7   7  15        0.74       65.24     34.54 o
   0   8  15        6.44       33.71     20.51 o
   1   8  15      339.58      368.08     25.38 o
   2   8  15      187.44      139.81     15.31 o
   3   8  15       75.15       77.14     16.82 o
   4   8  15       18.55       55.33     22.64 o
   5   8  15        4.70       31.59     24.19 o
   6   8  15      390.16      561.93     41.65 o
   1   9  15      112.08       75.21     16.34 o
   2   9  15        0.45        7.30     17.93 o
   3   9  15       18.65       11.19     21.98 o
   4   9  15       40.17       29.14     25.82 o
   5   9  15       86.36      144.70     30.02 o
   0  10  15       99.53      156.64     25.56 o
   1  10  15      180.56      226.02     20.73 o
   2  10  15        0.09       12.76     20.83 o
   3  10  15      130.54       93.90     28.74 o
   0   0  16        3.25       46.69     24.07 o
   1   0  16       82.08       36.16     10.75 o
   2   0  16       42.62       22.82     11.13 o
   3   0  16      956.93      998.77     28.06 o
   4   0  16     1868.77     1997.07     40.86 o
   5   0  16      156.91      198.13     14.49 o
   6   0  16       60.83       41.39     14.95 o
   7   0  16      108.67       90.13     17.92 o
   8   0  16      108.81      114.50     25.53 o
   9   0  16        8.97       33.54     25.55 o
   1   1  16      376.32      366.83     13.05 o
   2   1  16       26.69       15.65      7.04 o
   3   1  16      855.74      870.34     19.10 o
   4   1  16      261.64      257.61     11.46 o
   5   1  16       71.94       61.01      9.20 o
   6   1  16      150.53      150.04     11.96 o
   7   1  16        2.20        7.27     12.61 o
   8   1  16        2.60        0.00     14.65 o
   9   1  16       12.47       12.00     18.28 o
   0   2  16     3261.42     3477.08     70.91 o
   1   2  16      274.42      272.18     12.60 o
   2   2  16      788.26      872.48     19.64 o
   3   2  16       93.10       93.20     10.84 o
   4   2  16      415.53      411.95     16.71 o
   5   2  16       47.15       69.44      9.63 o
   6   2  16       58.97       89.88     10.81 o
   7   2  16       10.72       21.24     12.63 o
   8   2  16        7.16        2.06     17.90 o
   9   2  16       33.29       51.99     27.75 o
   1   3  16      252.36      271.15     14.64 o
   2   3  16      284.18      238.45     12.37 o
   3   3  16     1140.34     1105.51     27.03 o
   4   3  16      307.18      343.82     25.97 o
   5   3  16      299.48      317.41     16.66 o
   6   3  16        3.44        5.52     14.36 o
   7   3  16        8.38       13.25     17.57 o
   8   3  16        5.73       32.87     19.20 o
   9   3  16        0.06       33.86     23.20 o
   0   4  16       50.13       56.26     14.53 o
   1   4  16      335.30      255.52     13.26 o
   2   4  16      182.88      191.80     13.60 o
   3   4  16     1160.76     1237.48     26.48 o
   4   4  16      615.38      660.06     26.57 o
   5   4  16      105.63       87.34     14.61 o
   6   4  16       32.36       23.25     16.15 o
   7   4  16       12.01       23.17     18.96 o
   8   4  16     1280.38     1481.92     45.46 o
   1   5  16       55.76       50.04     10.18 o
   2   5  16     1666.74     1733.65     33.21 o
   3   5  16      934.05      978.49     24.42 o
   4   5  16       79.89       97.29     16.31 o
   5   5  16      334.20      277.23     19.83 o
   6   5  16      132.42       95.24     17.96 o
   7   5  16        0.04       15.68     20.36 o
   8   5  16       18.11       52.29     27.88 o
   0   6  16      668.48      697.16     33.06 o
   1   6  16      132.70      129.89     13.23 o
   2   6  16       57.13       63.28     14.69 o
   3   6  16      114.16      132.98     16.56 o
   4   6  16     1113.25     1058.11     32.45 o
   5   6  16      156.95      216.73     23.72 o
   6   6  16       20.26       22.60     21.05 o
   7   6  16       78.87       54.12     30.92 o
   1   7  16      793.33      841.51     25.22 o
   2   7  16      214.39      250.67     16.10 o
   3   7  16       13.01       16.33     14.64 o
   4   7  16       18.28       36.32     17.26 o
   5   7  16      139.43      160.39     24.64 o
   6   7  16      351.80      443.59     56.56 o
   7   7  16        9.36       67.10     31.80 o
   0   8  16        8.02       20.04     19.13 o
   1   8  16       13.02       28.78     14.79 o
   2   8  16      103.27      109.87     16.96 o
   3   8  16       52.66       59.91     17.51 o
   4   8  16      135.28      178.63     25.83 o
   5   8  16      119.18      131.62     27.60 o
   6   8  16      191.39      282.96     35.91 o
   1   9  16        3.05        0.00     16.88 o
   2   9  16       93.84       85.24     19.58 o
   3   9  16      235.47      244.32     24.05 o
   4   9  16        0.22        8.11     27.41 o
   5   9  16        8.43       27.51     29.21 o
   0  10  16      326.33      290.29     29.21 o
   1  10  16       25.29       58.61     25.92 o
   2  10  16       16.32       65.37     22.08 o
   3  10  16      111.72      108.39     43.28 o
   1   1  17        1.03        0.00      8.88 o
   2   1  17      171.16      178.35     16.80 o
   3   1  17      114.99      107.98      9.70 o
   4   1  17     1679.69     1611.55     28.60 o
   5   1  17      396.73      374.71     15.13 o
   6   1  17       93.47      111.19     11.70 o
   7   1  17       28.74        9.70     12.93 o
   8   1  17      123.07      150.07     16.39 o
   9   1  17       20.90        1.79     19.79 o
   0   2  17      474.53      440.13     25.17 o
   1   2  17      144.18      103.54      9.56 o
   2   2  17      112.83      129.87     11.36 o
   3   2  17      201.80      225.84     14.11 o
   4   2  17     2106.32     2104.50     41.29 o
   5   2  17       75.37       97.00     12.00 o
   6   2  17       84.61      115.75     13.87 o
   7   2  17       10.65       18.64     15.34 o
   8   2  17       92.77      124.99     19.92 o
   1   3  17       72.25       72.89      9.44 o
   2   3  17        1.81        0.00      9.06 o
   3   3  17      133.14      132.39     14.57 o
   4   3  17        0.11       16.50     14.28 o
   5   3  17        6.87       13.48     12.81 o
   6   3  17       74.17       89.58     14.85 o
   7   3  17        1.46        0.00     16.93 o
   8   3  17       10.55        7.94     21.36 o
   0   4  17      821.83      886.61     38.30 o
   1   4  17      216.27      189.60     11.76 o
   2   4  17      567.18      605.81     19.04 o
   3   4  17        2.50        1.17     10.62 o
   4   4  17       75.28       83.38     16.03 o
   5   4  17       44.63       19.63     16.34 o
   6   4  17      126.65      126.70     18.81 o
   7   4  17        2.21        0.00     21.43 o
   8   4  17       10.30       25.35     26.49 o
   1   5  17      199.39      183.72     12.71 o
   2   5  17      464.30      435.36     18.77 o
   3   5  17        0.02        0.00     13.13 o
   4   5  17      230.84      257.93     19.71 o
   5   5  17       35.41        9.03     16.48 o
   6   5  17       30.85       36.83     21.38 o
   7   5  17        2.30        0.00     24.29 o
   8   5  17        0.00        7.20     29.10 o
   0   6  17     1330.22     1312.57     39.48 o
   1   6  17      317.16      260.96     15.64 o
   2   6  17       74.96       92.44     13.15 o
   3   6  17        0.99        0.00     12.75 o
   4   6  17      120.23      101.15     15.99 o
   5   6  17      202.01      226.19     33.71 o
   6   6  17       41.29       38.45     26.47 o
   7   6  17        9.32       46.28     30.12 o
   1   7  17        0.22       24.02     13.97 o
   2   7  17     1177.38     1134.31     29.45 o
   3   7  17       12.99       17.14     15.90 o
   4   7  17       35.52       41.02     17.70 o
   5   7  17      265.35      270.76     28.03 o
   6   7  17       14.22       17.38     29.14 o
   0   8  17     1894.27     1899.42     53.13 o
   1   8  17       24.43        7.16     15.51 o
   2   8  17       39.15       30.71     16.05 o
   3   8  17       37.64       48.17     18.67 o
   4   8  17       39.70       80.82     25.59 o
   5   8  17       10.93       38.01     28.37 o
   1   9  17       31.95       12.47     17.79 o
   2   9  17      101.23      115.29     28.71 o
   3   9  17      123.99      137.17     28.33 o
   4   9  17       29.88      136.19     29.20 o
   0  10  17      598.34      564.10     38.78 o
   1  10  17        0.01        0.00     20.77 o
   2  10  17        6.61       61.15     36.68 o
   0   0  18       18.61       30.64     26.26 o
   1   0  18      502.33      529.08     25.74 o
   2   0  18      539.97      485.42     24.20 o
   3   0  18      538.93      642.82     45.80 o
   4   0  18      927.61      958.92     30.77 o
   5   0  18       20.59       40.45     17.37 o
   6   0  18      158.55      145.54     19.33 o
   7   0  18        3.27       13.86     18.80 o
   8   0  18        0.38       17.73     22.41 o
   1   1  18      285.08      253.08     15.53 o
   2   1  18      212.28      200.90     16.20 o
   3   1  18      511.46      534.74     18.85 o
   4   1  18      145.77      144.63     14.44 o
   5   1  18       84.18       79.93     11.02 o
   6   1  18      222.49      294.32     14.57 o
   7   1  18        5.54        0.00     13.42 o
   8   1  18        5.13        0.00     16.25 o
   0   2  18       29.74        4.22     16.11 o
   1   2  18       17.80        8.73     10.13 o
   2   2  18      189.17      160.92     12.40 o
   3   2  18     1073.06     1089.29     27.49 o
   4   2  18      485.10      536.12     27.71 o
   5   2  18        0.95        1.45     13.00 o
   6   2  18        0.94       17.50     14.87 o
   7   2  18       45.58       55.57     17.27 o
   8   2  18       10.86       29.04     20.38 o
   1   3  18      126.44      114.53     10.28 o
   2   3  18       74.72       72.95     10.35 o
   3   3  18      549.61      565.78     24.79 o
   4   3  18      110.73      109.46     14.96 o
   5   3  18      115.08      135.66     16.53 o
   6   3  18       83.19       60.50     15.83 o
   7   3  18        8.97       21.94     18.17 o
   8   3  18        0.49       20.06     31.92 o
   0   4  18     1481.09     1554.26     41.19 o
   1   4  18       25.04       17.54     10.34 o
   2   4  18      777.31      761.34     21.40 o
   3   4  18      112.05       97.84     12.26 o
   4   4  18       19.58       21.01     16.08 o
   5   4  18       93.31       69.26     15.94 o
   6   4  18        0.07        4.27     20.40 o
   7   4  18        4.11       20.37     25.09 o
   8   4  18        3.76       15.45     27.52 o
   1   5  18        7.33        0.00     11.54 o
   2   5  18      726.69      750.50     23.15 o
   3   5  18      137.72      129.56     13.39 o
   4   5  18      239.98      267.43     31.92 o
   5   5  18       86.71       64.27     25.09 o
   6   5  18       73.24       24.63     25.85 o
   7   5  18       29.96       68.53     40.33 o
   0   6  18       36.65       77.14     17.91 o
   1   6  18       50.36       16.72     13.35 o
   2   6  18      427.67      396.44     27.97 o
   3   6  18       13.22       29.85     13.94 o
   4   6  18        6.08        0.00     15.68 o
   5   6  18       78.59      109.17     38.12 o
   6   6  18      292.28      339.68     32.81 o
   7   6  18       14.21       25.95     33.02 o
   1   7  18       50.25       48.94     15.10 o
   2   7  18       35.30       41.49     14.89 o
   3   7  18       15.07       44.34     18.35 o
   4   7  18        1.62        9.56     21.35 o
   5   7  18        5.99        0.00     27.59 o
   6   7  18      311.12      375.97     34.94 o
   0   8  18      633.21      730.47     37.21 o
   1   8  18      123.34      107.20     17.45 o
   2   8  18      139.28      129.01     17.82 o
   3   8  18        9.04       24.52     21.64 o
   4   8  18      226.66      220.24     30.42 o
   5   8  18       61.93      108.08     30.26 o
   1   9  18       28.43       26.17     20.86 o
   2   9  18      288.25      272.97     24.94 o
   3   9  18       50.01       84.89     25.88 o
   4   9  18      117.32      155.63     31.46 o
   0  10  18      308.54      354.17     33.69 o
   1  10  18        0.12       37.01     22.26 o
   1   1  19      133.25      108.64     12.52 o
   2   1  19      321.71      302.76     20.83 o
   3   1  19       29.23       15.69      9.55 o
   4   1  19     2500.41     2481.11     43.39 o
   5   1  19       82.81       85.61     11.82 o
   6   1  19        7.87        4.11     13.69 o
   7   1  19        2.18        0.00     14.54 o
   8   1  19        4.46        0.00     18.41 o
   0   2  19      154.64      144.29     19.90 o
   1   2  19      148.28      115.09     10.56 o
   2   2  19        8.19        0.00     12.02 o
   3   2  19      770.23      777.16     24.44 o
   4   2  19      598.99      582.33     35.78 o
   5   2  19      391.86      387.68     20.12 o
   6   2  19      230.66      192.51     16.75 o
   7   2  19       31.47       25.55     18.49 o
   8   2  19       20.19       48.54     23.52 o
   1   3  19      108.32       84.32     10.81 o
   2   3  19      151.99      140.64     12.15 o
   3   3  19       11.49       30.57     14.23 o
   4   3  19      834.34      781.14     27.57 o
   5   3  19      647.06      692.85     27.81 o
   6   3  19       26.09        1.56     18.00 o
   7   3  19       17.04       22.79     21.15 o
   8   3  19        0.47        0.00     30.02 o
   0   4  19      104.62       88.23     16.31 o
   1   4  19      123.15      105.38     13.08 o
   2   4  19       20.30       35.23     11.49 o
   3   4  19      357.34      368.35     19.91 o
   4   4  19      311.09      339.87     24.02 o
   5   4  19      166.34      125.82     20.64 o
   6   4  19       11.22        8.74     21.41 o
   7   4  19       22.95       50.60     28.56 o
   1   5  19      293.98      303.34     16.58 o
   2   5  19        3.59        9.26     12.63 o
   3   5  19      408.95      438.25     20.29 o
   4   5  19        5.57       20.33     16.57 o
   5   5  19      158.22      126.30     24.43 o
   6   5  19       30.22       17.68     27.52 o
   7   5  19      143.19      198.96     34.08 o
   0   6  19       17.17       26.81     18.38 o
   1   6  19      175.72      153.40     15.21 o
   2   6  19      174.85      194.09     16.85 o
   3   6  19      268.58      258.28     18.42 o
   4   6  19      157.12      172.40     21.91 o
   5   6  19        0.39        4.91     25.51 o
   6   6  19       81.12       38.12     29.78 o
   1   7  19      284.06      248.84     18.15 o
   2   7  19      173.73      193.07     17.60 o
   3   7  19      118.49       78.74     18.70 o
   4   7  19        6.42        0.00     25.18 o
   5   7  19        3.53        0.00     27.50 o
   6   7  19        0.43        0.00     50.01 o
   0   8  19        4.23        0.00     23.80 o
   1   8  19       65.27       67.42     18.01 o
   2   8  19        0.19        9.93     17.98 o
   3   8  19       69.41      111.46     24.66 o
   4   8  19       11.58        0.00     28.33 o
   1   9  19        0.33        0.00     20.33 o
   2   9  19        5.48       24.92     22.44 o
   3   9  19       11.76       59.12     27.18 o
   0   0  20        6.33       24.07     30.64 o
   1   0  20        5.08       29.60     22.16 o
   2   0  20     1272.72     1287.18     41.84 o
   3   0  20     1003.58     1033.28     38.03 o
   4   0  20      258.24      299.92     23.06 o
   5   0  20      803.86      741.61     32.09 o
   6   0  20      220.40      203.30     23.40 o
   7   0  20      137.61      172.20     23.10 o
   8   0  20       23.00        0.00     25.85 o
   1   1  20       28.03       31.36     12.31 o
   2   1  20       11.89        0.00     11.28 o
   3   1  20       31.67       13.58     12.67 o
   4   1  20      101.32      136.76     20.44 o
   5   1  20       40.84       15.15     14.80 o
   6   1  20       62.95       88.22     14.46 o
   7   1  20        4.39        9.70     19.13 o
   8   1  20        8.94        0.00     19.99 o
   0   2  20      630.57      655.11     41.38 o
   1   2  20        1.09        0.00      9.73 o
   2   2  20      246.55      250.10     15.93 o
   3   2  20      139.96      129.06     14.52 o
   4   2  20       50.32       67.15     16.28 o
   5   2  20      196.32      198.62     16.28 o
   6   2  20      252.58      252.42     19.45 o
   7   2  20       16.72        0.00     21.41 o
   8   2  20      114.92      127.16     25.95 o
   1   3  20      229.50      217.18     14.45 o
   2   3  20      184.50      197.91     14.05 o
   3   3  20       15.37       31.04     15.36 o
   4   3  20      465.23      473.50     23.41 o
   5   3  20       40.51        4.95     17.49 o
   6   3  20        0.75        0.00     21.41 o
   7   3  20       19.87        3.67     24.69 o
   0   4  20      177.87      153.29     24.98 o
   1   4  20      296.51      279.64     20.93 o
   2   4  20      112.32      124.52     13.08 o
   3   4  20     1079.51     1099.22     31.04 o
   4   4  20      766.90      811.14     53.02 o
   5   4  20       58.16       27.68     29.80 o
   6   4  20       15.23       10.97     22.83 o
   7   4  20        8.68        0.00     29.76 o
   1   5  20      393.49      359.93     19.26 o
   2   5  20      387.21      428.88     20.67 o
   3   5  20       30.59       26.50     14.65 o
   4   5  20      142.90      148.87     21.84 o
   5   5  20       80.01       70.11     23.07 o
   6   5  20       99.91      143.11     25.77 o
   7   5  20        6.57        0.00     32.68 o
   0   6  20      475.95      457.16     29.84 o
   1   6  20        0.00        0.00     14.57 o
   2   6  20      102.74       98.76     16.33 o
   3   6  20      162.24      158.91     17.11 o
   4   6  20        1.05       11.08     21.83 o
   5   6  20        3.99        0.00     27.17 o
   6   6  20       60.02        8.34     31.03 o
   1   7  20     1149.83     1045.62     31.31 o
   2   7  20      141.98      138.86     18.35 o
   3   7  20      167.78      190.00     19.00 o
   4   7  20       85.70      104.27     25.00 o
   5   7  20       71.90       65.24     31.05 o
   0   8  20      283.32      287.92     28.68 o
   1   8  20      101.44       86.75     19.27 o
   2   8  20       48.95       52.93     19.36 o
   3   8  20      276.82      285.52     23.98 o
   4   8  20       90.43       39.82     27.87 o
   1   9  20      118.19      106.64     21.13 o
   2   9  20       50.78       47.27     21.97 o
   1   1  21      591.65      546.68     23.84 o
   2   1  21       32.12       11.55     13.78 o
   3   1  21       43.72       50.44     13.54 o
   4   1  21      443.36      464.23     23.20 o
   5   1  21      378.37      342.76     18.34 o
   6   1  21       98.88       78.18     16.29 o
   7   1  21       14.43        6.00     18.51 o
   0   2  21        2.98        7.04     21.55 o
   1   2  21       13.47       15.34     10.39 o
   2   2  21       48.97       58.39     13.73 o
   3   2  21      281.92      271.32     18.51 o
   4   2  21       69.05       65.41     17.74 o
   5   2  21      161.49      186.11     19.33 o
   6   2  21        2.63        0.00     20.50 o
   7   2  21       15.55        0.00     23.58 o
   1   3  21      397.92      402.07     18.68 o
   2   3  21      249.81      218.37     16.53 o
   3   3  21      119.81      125.75     16.13 o
   4   3  21      214.27      178.29     18.75 o
   5   3  21        6.29        0.00     18.31 o
   6   3  21      120.69      118.29     23.92 o
   7   3  21        8.43        0.00     26.68 o
   0   4  21        0.54        0.00     22.11 o
   1   4  21        1.26        8.79     12.35 o
   2   4  21       16.82       11.99     13.36 o
   3   4  21       20.11       15.99     17.02 o
   4   4  21        8.25        0.00     23.75 o
   5   4  21      229.34      254.83     24.29 o
   6   4  21        6.06        0.00     23.99 o
   7   4  21        9.30        0.00     32.35 o
   1   5  21       17.83       19.14     14.37 o
   2   5  21      106.55      135.33     16.49 o
   3   5  21        0.00        0.00     14.97 o
   4   5  21      169.22      219.84     23.74 o
   5   5  21       25.81        0.49     25.09 o
   6   5  21      108.16      121.40     26.87 o
   0   6  21       91.98      112.16     22.31 o
   1   6  21        0.01        0.00     16.42 o
   2   6  21       69.84       31.79     16.29 o
   3   6  21       24.19       56.52     17.42 o
   4   6  21       79.00      117.44     25.11 o
   5   6  21        0.51        0.00     27.99 o
   1   7  21      164.86      165.62     19.13 o
   2   7  21        9.96        0.00     18.88 o
   3   7  21       35.11       28.24     19.22 o
   4   7  21      662.46      651.53     38.23 o
   5   7  21       90.98       96.65     31.93 o
   0   8  21      253.62      301.44     42.58 o
   1   8  21      100.57      108.97     22.82 o
   2   8  21       52.95        0.00     20.42 o
   3   8  21        9.56       74.63     23.29 o
   0   0  22      945.70     1064.34     74.41 o
   1   0  22       58.38       31.79     41.58 o
   2   0  22      478.17      537.53     56.94 o
   3   0  22       22.76       27.15     18.77 o
   4   0  22       25.56       61.00     28.99 o
   5   0  22      396.69      412.61     49.49 o
   6   0  22        1.84        0.00     22.54 o
   7   0  22        6.67       35.36     26.72 o
   1   1  22       43.12       28.65     16.25 o
   2   1  22      438.89      503.49     28.06 o
   3   1  22      266.09      236.05     16.72 o
   4   1  22       53.64       39.30     16.21 o
   5   1  22      682.94      704.70     26.45 o
   6   1  22      134.28      153.09     24.83 o
   7   1  22       21.42        3.99     20.34 o
   0   2  22       88.99       56.59     16.14 o
   1   2  22       52.45       38.55     13.46 o
   2   2  22       38.28       24.66     14.32 o
   3   2  22      174.27      156.52     17.62 o
   4   2  22       54.81       44.54     16.97 o
   5   2  22      248.47      231.29     21.12 o
   6   2  22        9.64        0.00     21.13 o
   7   2  22       84.98       40.26     27.50 o
   1   3  22      192.40      169.70     13.41 o
   2   3  22       64.73       27.96     19.05 o
   3   3  22       23.86       28.09     16.43 o
   4   3  22      322.58      310.75     23.69 o
   5   3  22       64.68       46.08     20.15 o
   6   3  22        0.49       19.77     32.97 o
   7   3  22        5.59       38.09     28.36 o
   0   4  22       11.72        0.00     19.11 o
   1   4  22        1.12        0.00     16.30 o
   2   4  22      383.78      379.40     20.64 o
   3   4  22       12.00       22.19     17.64 o
   4   4  22      569.28      656.05     38.17 o
   5   4  22      149.03      155.17     24.28 o
   6   4  22        2.36       17.93     25.86 o
   1   5  22        5.32       13.39     14.50 o
   2   5  22       11.31       20.30     15.65 o
   3   5  22      207.69      206.88     20.97 o
   4   5  22      210.90      211.78     22.33 o
   5   5  22       18.17        0.00     28.36 o
   6   5  22        2.08       23.49     28.11 o
   0   6  22       48.78       57.75     22.85 o
   1   6  22      134.25      145.09     20.43 o
   2   6  22      223.60      194.40     19.10 o
   3   6  22      683.49      687.52     32.91 o
   4   6  22       67.38      100.55     23.54 o
   5   6  22        0.05        0.00     26.46 o
   1   7  22      299.66      401.73     38.41 o
   2   7  22      679.80      669.95     31.08 o
   3   7  22        1.28        0.00     20.23 o
   4   7  22       35.89       50.19     28.54 o
   0   8  22      133.61      205.00     35.80 o
   1   8  22       92.01       34.60     24.64 o
   2   8  22        4.91        0.00     32.28 o
   1   1  23        1.83        0.00     17.14 o
   2   1  23      683.14      712.38     39.50 o
   3   1  23       18.74        4.50     16.50 o
   4   1  23     1079.65     1047.92     32.96 o
   5   1  23        3.34        0.00     19.83 o
   6   1  23       17.78       45.74     23.22 o
   7   1  23       66.87       64.04     26.10 o
   0   2  23       32.42        8.45     18.62 o
   1   2  23       84.36       96.75     16.10 o
   2   2  23       11.01       14.77     15.33 o
   3   2  23      110.80      111.28     20.61 o
   4   2  23       44.78       44.49     18.27 o
   5   2  23      581.26      593.34     32.15 o
   6   2  23       10.87        7.93     22.66 o
   1   3  23        0.03        8.47     13.03 o
   2   3  23       23.63        1.00     20.00 o
   3   3  23       79.76       82.46     23.76 o
   4   3  23        1.45        0.00     21.25 o
   5   3  23       29.65       19.43     22.39 o
   6   3  23        9.28       31.80     24.42 o
   0   4  23      498.47      490.90     30.20 o
   1   4  23       16.38        9.70     14.05 o
   2   4  23       41.42       46.38     15.20 o
   3   4  23        9.13        0.00     18.47 o
   4   4  23       28.29       19.52     24.85 o
   5   4  23       48.13       57.22     24.85 o
   6   4  23        0.03        0.00     26.86 o
   1   5  23       47.17       45.62     16.06 o
   2   5  23        2.09        5.80     16.73 o
   3   5  23      125.17      103.94     21.36 o
   4   5  23       13.71       25.94     24.31 o
   5   5  23       52.32        0.00     41.07 o
   0   6  23       10.85        0.00     24.61 o
   1   6  23        1.33        0.00     17.55 o
   2   6  23      582.59      569.00     29.10 o
   3   6  23        1.36       31.23     21.78 o
   4   6  23        6.30        8.52     27.04 o
   1   7  23       97.58      135.95     21.03 o
   2   7  23       37.91       50.29     20.89 o
   3   7  23      152.16      123.46     25.32 o
   0   8  23      215.55      171.84     33.17 o
   1   8  23       17.45        0.39     21.85 o
   0   0  24       93.94       37.93     44.50 o
   1   0  24       85.31       45.33     49.61 o
   2   0  24      592.05      425.30     61.28 o
   3   0  24      101.05      126.41     22.04 o
   4   0  24       30.79       35.83     56.59 o
   5   0  24      457.48      472.46     36.35 o
   6   0  24      125.68      120.69     32.53 o
   1   1  24       17.21        0.00     21.68 o
   2   1  24      278.03      256.26     20.04 o
   3   1  24        0.01        0.00     22.75 o
   4   1  24       24.91       21.03     20.33 o
   5   1  24        0.08        0.00     25.09 o
   6   1  24       16.43        0.00     25.78 o
   0   2  24      124.71      123.42     25.15 o
   1   2  24      128.81      125.16     17.92 o
   2   2  24       92.80       89.25     20.13 o
   3   2  24       14.42       21.20     19.74 o
   4   2  24      396.93      443.85     26.42 o
   5   2  24       30.23       22.16     21.71 o
   6   2  24        0.45        0.00     24.20 o
   1   3  24      190.61      197.59     15.33 o
   2   3  24       61.56       98.34     20.25 o
   3   3  24       57.10        0.00     21.04 o
   4   3  24       57.48        0.00     22.91 o
   5   3  24        7.75        0.00     24.17 o
   6   3  24      351.56      385.91     43.66 o
   0   4  24      731.70      753.78     37.06 o
   1   4  24      329.39      287.97     19.37 o
   2   4  24       27.32        6.73     18.84 o
   3   4  24      217.02      209.60     25.59 o
   4   4  24       19.69        0.00     21.49 o
   5   4  24       56.51       48.55     24.82 o
   1   5  24       17.41        0.00     16.77 o
   2   5  24      172.91      219.58     20.14 o
   3   5  24       56.31       66.14     22.82 o
   4   5  24       70.58      105.56     26.61 o
   0   6  24       26.32        0.00     25.72 o
   1   6  24      153.01      145.38     19.58 o
   2   6  24        0.37       19.55     19.81 o
   3   6  24       46.24       83.16     24.06 o
   4   6  24       15.16       33.91     32.50 o
   1   7  24       50.61       48.66     21.12 o
   2   7  24        8.69       33.44     22.27 o
   1   1  25       27.39        0.00     22.97 o
   2   1  25       12.12        1.04     19.53 o
   3   1  25     1699.64     1715.84     46.58 o
   4   1  25       56.50       60.96     22.27 o
   5   1  25      675.76      683.73     36.99 o
   6   1  25        6.79        0.00     27.53 o
   0   2  25        0.43        0.00     30.90 o
   1   2  25       27.16       37.16     23.36 o
   2   2  25        0.39        7.41     20.43 o
   3   2  25      397.95      299.99     24.06 o
   4   2  25      158.17      164.48     24.32 o
   5   2  25        1.20        0.00     26.40 o
   1   3  25        6.12        0.00     18.51 o
   2   3  25        1.77        7.26     21.20 o
   3   3  25       34.04        5.40     21.74 o
   4   3  25        0.65        0.00     21.48 o
   5   3  25      337.19      276.07     26.91 o
   0   4  25       75.55       48.45     26.09 o
   1   4  25        1.41       22.64     16.63 o
   2   4  25       51.32       57.76     20.85 o
   3   4  25        9.49        0.00     22.10 o
   4   4  25       11.91        0.00     25.28 o
   1   5  25        0.95       19.87     21.40 o
   2   5  25      273.02      246.29     21.69 o
   3   5  25        6.66       15.31     24.90 o
   4   5  25        0.56        0.00     25.04 o
   0   6  25      578.26      433.40     36.01 o
   1   6  25       25.34        0.00     19.94 o
   2   6  25      113.87      121.54     22.25 o
   3   6  25      390.04      441.43     41.81 o
   0   0  26       34.95        0.00     50.34 o
   1   0  26      408.32      394.30    129.85 o
   2   0  26       45.56        0.00     34.67 o
   3   0  26     1710.91     1958.25    114.90 o
   4   0  26       17.33        0.00     75.14 o
   5   0  26       19.18        6.64     41.80 o
   1   1  26        6.80        0.00     33.48 o
   2   1  26      100.48      127.81     20.97 o
   3   1  26       35.12       66.45     23.64 o
   4   1  26       47.89       37.26     23.66 o
   5   1  26        6.90       33.70     26.45 o
   0   2  26      190.83      192.03     37.33 o
   1   2  26       46.43       35.37     20.42 o
   2   2  26      192.92      137.37     22.52 o
   3   2  26      101.75       34.85     27.78 o
   4   2  26       88.69      121.90     25.51 o
   5   2  26      115.59       66.45     27.50 o
   1   3  26      100.18      107.99     22.11 o
   2   3  26       12.32        0.00     29.10 o
   3   3  26        3.61        0.00     28.51 o
   4   3  26       25.21        0.00     28.96 o
   0   4  26      524.75      668.48     44.39 o
   1   4  26       43.78       34.91     19.05 o
   2   4  26      233.30      259.65     23.85 o
   3   4  26      166.55      150.62     24.79 o
   4   4  26       53.07       31.28     25.06 o
   1   5  26       30.84        7.97     19.23 o
   2   5  26        0.11        6.10     25.24 o
   3   5  26        3.07        0.00     26.10 o
   0   6  26        4.63        0.00     29.62 o
   1   6  26      129.49      111.22     24.68 o
   1   1  27        0.23        0.00     36.28 o
   2   1  27        2.94        0.00     26.63 o
   3   1  27       32.38       46.88     23.29 o
   4   1  27        3.69        6.46     34.15 o
   0   2  27        9.22        0.00     37.33 o
   1   2  27        4.58       17.47     28.45 o
   2   2  27       37.33        0.00     31.91 o
   3   2  27       18.95        0.00     30.01 o
   4   2  27       68.01       92.49     26.57 o
   1   3  27        5.70       17.67     22.82 o
   2   3  27       51.01       40.18     24.13 o
   3   3  27       68.76       35.78     46.62 o
   0   4  27      178.94      141.45     39.53 o
   1   4  27        0.24       32.12     21.92 o
   2   4  27      216.00      308.78     33.39 o
   3   4  27        3.05        0.00     34.45 o
   1   5  27      102.14      109.99     23.71 o
   0   0  28      126.98        0.00     55.44 o
   1   0  28      763.95      487.31     64.93 o
   2   0  28      174.04      263.35     70.76 o
   3   0  28       24.82       62.20     55.08 o
   1   1  28        2.29        0.00     37.27 o
   2   1  28      270.07      332.91     46.02 o
   3   1  28        2.04        0.00     32.00 o
   0   2  28      221.75      222.76     44.74 o
   1   2  28      177.68      184.20     32.33 o
   2   2  28        2.37        0.00     24.19 o
   3   2  28       92.30       47.43     25.93 o
   1   3  28        8.84       23.27     24.19 o
   2   3  28       46.21       35.06     26.26 o
   0   4  28       31.55       47.66     32.09 o
   1   4  28      217.22      205.89     28.51 o
   1   1  29       90.85       33.68     30.93 o
   2   1  29       30.69        0.00     44.86 o
   0   2  29      107.46      148.36     45.08 o
   1   2  29       10.76        3.73     43.57 o
   2   2  29       17.87        0.00     31.92 o
 
